# Supplementary material for: Identifying priority ecosystem services in tidal wetland restoration
Source: Front Ecol Evol. Author manuscript; Available in PMC 2025 Jul 7. (PMC11457110; doi:10.3389/fevo.2024.1260447)
Supplement: Supplement1 [file NIHMS2010490-supplement-Supplement1.zip]

Archive with 6 entries (6 files):
- Data Sheet 4_Identifying priority ecosystem services in tidal wetland restoration.xlsx
- Data Sheet 3_Identifying priority ecosystem services in tidal wetland restoration.xlsx
- Data Sheet 2_Identifying priority ecosystem services in tidal wetland restoration.xlsx
- Data Sheet 1_Identifying priority ecosystem services in tidal wetland restoration.pdf
- Table 2_Identifying priority ecosystem services in tidal wetland restoration.docx
- Table 1_Identifying priority ecosystem services in tidal wetland restoration.xlsx
