# Supplementary material for: Identifying priority ecosystem services in tidal wetland restoration
Source: Front Ecol Evol. Author manuscript; Available in PMC 2025 Jul 7. (PMC11457110; doi:10.3389/fevo.2024.1260447)
Supplement: Supplement1 [file NIHMS2010490-supplement-Supplement1.zip › Data Sheet 4_Identifying priority ecosystem services in tidal wetland restoration.xlsx]

## Sheet: Table of Contents
Caption	List of 141 organizations included in the analysis.
Organization	Name of organization.
Region	Region the organization is located in.
Organization category	Category the organization was placed in for the analysis.

## Sheet: Organizations List
Organization	Region	Organization Category
Federal Leadership Committee for the Chesapeake Bay	Mid-Atlantic	Federal Agencies
National Oceanic and Atmospheric Administration Maryland Sea Grant	Mid-Atlantic	Federal Agencies
National Oceanic and Atmospheric Administration New Jersey Sea Grant	Mid-Atlantic	Federal Agencies
U.S. Army Corps of Engineers	Mid-Atlantic	Federal Agencies
U.S. Department of Agriculture	Mid-Atlantic	Federal Agencies
American Chestnut Land Trust	Mid-Atlantic	Land Stewards
Back Bay National Wildlife Refuge (VA)	Mid-Atlantic	Land Stewards
Cape May National Wildlife Refuge (NJ)	Mid-Atlantic	Land Stewards
Chesapeake Bay Maryland National Estuarine Research Reserve	Mid-Atlantic	Land Stewards
Chesapeake Bay Trust	Mid-Atlantic	Land Stewards
Chesapeake Bay Virginia National Estuarine Research Reserve	Mid-Atlantic	Land Stewards
Chesapeake Conservancy	Mid-Atlantic	Land Stewards
Chesapeake Marshlands National Wildlife Refuge (MD)	Mid-Atlantic	Land Stewards
Chincoteague/Wallops Island National Wildlife Refuge (VA)	Mid-Atlantic	Land Stewards
Delawate National Estuarine Research Reserve	Mid-Atlantic	Land Stewards
Eastern Neck National Wildlife Refuge (MD)	Mid-Atlantic	Land Stewards
Eastern Shore of VA/Fisherman Island National Wildlife Refuge (VA)	Mid-Atlantic	Land Stewards
Edwin B. Forsythe National Wildlife Refuge (NJ)	Mid-Atlantic	Land Stewards
Elizabeth Hartwell Mason Neck National Wildlife Refuge (VA)	Mid-Atlantic	Land Stewards
Great Dismal Swamp National Wildlife Refuge (VA)	Mid-Atlantic	Land Stewards
James River National Wildlife Refuge (VA)	Mid-Atlantic	Land Stewards
John Heinz National Wildlife Refuge at Tinicum (PA)	Mid-Atlantic	Land Stewards
Mackay Island National Wildlife Refuge (VA & NC)	Mid-Atlantic	Land Stewards
Mattamuskeet National Wildlife Refuge (NC)	Mid-Atlantic	Land Stewards
National Fish and Wildlife Foundation	Mid-Atlantic	Land Stewards
Occoquan Bay National Wildlife Refuge (VA)	Mid-Atlantic	Land Stewards
Plum Tree National Wildlife Refuge (VA)	Mid-Atlantic	Land Stewards
Presquille National Wildlife Refuge (VA)	Mid-Atlantic	Land Stewards
Anne Arundel County, MD	Mid-Atlantic	State and Local Agencies
Baltimore County, MD	Mid-Atlantic	State and Local Agencies
Cecil County, MD	Mid-Atlantic	State and Local Agencies
City of Egg Harbor, NJ	Mid-Atlantic	State and Local Agencies
Delaware Department of Natural Resources and Environmental Control	Mid-Atlantic	State and Local Agencies
Fairfax County, VA	Mid-Atlantic	State and Local Agencies
Harford County, MD	Mid-Atlantic	State and Local Agencies
Maryland Department of the Environment	Mid-Atlantic	State and Local Agencies
New Jersey Department of Environmental Protection	Mid-Atlantic	State and Local Agencies
Northumberland County, VA	Mid-Atlantic	State and Local Agencies
Pennsylvania Department of Environmental Protection	Mid-Atlantic	State and Local Agencies
St. Mary's County, MD	Mid-Atlantic	State and Local Agencies
Stafford County, VA	Mid-Atlantic	State and Local Agencies
Suffolk County, VA	Mid-Atlantic	State and Local Agencies
Sussex County, DE	Mid-Atlantic	State and Local Agencies
Virginia Department of Environmental Quality	Mid-Atlantic	State and Local Agencies
Westmoreland County, VA	Mid-Atlantic	State and Local Agencies
York County, VA	Mid-Atlantic	State and Local Agencies
Chesapeake Bay Program	Mid-Atlantic	Wetland Conservation Organizations
Delaware Center for Inland Bays	Mid-Atlantic	Wetland Conservation Organizations
Maryland Coastal Bays Program National Estuary Program	Mid-Atlantic	Wetland Conservation Organizations
Partnership for the Delaware Estuary	Mid-Atlantic	Wetland Conservation Organizations
National Oceanic and Atmospheric Administration Alabama Trustee Implementation Group	Northern Gulf of Mexico	Federal Agencies
National Oceanic and Atmospheric Administration Florida Sea Grant	Northern Gulf of Mexico	Federal Agencies
National Oceanic and Atmospheric Administration Florida Trustee Implementation Group	Northern Gulf of Mexico	Federal Agencies
National Oceanic and Atmospheric Administration Louisiana Sea Grant	Northern Gulf of Mexico	Federal Agencies
National Oceanic and Atmospheric Administration Louisiana Trustee Implementation Group	Northern Gulf of Mexico	Federal Agencies
National Oceanic and Atmospheric Administration Mississippi Sea Grant	Northern Gulf of Mexico	Federal Agencies
National Oceanic and Atmospheric Administration Mississippi Trustee Implementation Group	Northern Gulf of Mexico	Federal Agencies
U.S. Department of Agriculture	Northern Gulf of Mexico	Federal Agencies
U.S. Environmental Protection Agency	Northern Gulf of Mexico	Federal Agencies
U.S. Fish and Wildlife Service	Northern Gulf of Mexico	Federal Agencies
Apalachicola National Estuarine Research Reserve	Northern Gulf of Mexico	Land Stewards
Bayou Sauvage National Wildlife Refuge (LA)	Northern Gulf of Mexico	Land Stewards
Big Branch Marsh National Wildlife Refuge (LA)	Northern Gulf of Mexico	Land Stewards
Bon Secour National Wildlife Refuge (AL)	Northern Gulf of Mexico	Land Stewards
Cameron Prairie National Wildlife Refuge (LA)	Northern Gulf of Mexico	Land Stewards
Delta/Breton National Wildlife Refuge (LA)	Northern Gulf of Mexico	Land Stewards
Grand Bay National Estuarine Research Reserve	Northern Gulf of Mexico	Land Stewards
Grand Bay National Wildlife Refuge (AL)	Northern Gulf of Mexico	Land Stewards
Lacassine National Wildlife Refuge (LA)	Northern Gulf of Mexico	Land Stewards
Mandalay National Wildlife Refuge (LA)	Northern Gulf of Mexico	Land Stewards
Mississippi Sandhill Crane National Wildlife Refuge (MS)	Northern Gulf of Mexico	Land Stewards
National Wildlife Federation	Northern Gulf of Mexico	Land Stewards
Sabine National Wildlife Refuge (LA)	Northern Gulf of Mexico	Land Stewards
Shell Keys National Wildlife Refuge (LA)	Northern Gulf of Mexico	Land Stewards
St. Vincent National Wildlife Refuge (FL)	Northern Gulf of Mexico	Land Stewards
Weeks Bay National Estuarine Research Reserve	Northern Gulf of Mexico	Land Stewards
Alabama Department of Environmental Management	Northern Gulf of Mexico	State and Local Agencies
Bay County, FL	Northern Gulf of Mexico	State and Local Agencies
City of New Orleans, LA	Northern Gulf of Mexico	State and Local Agencies
City of Pascagoula, MS	Northern Gulf of Mexico	State and Local Agencies
City of Pensacola, FL	Northern Gulf of Mexico	State and Local Agencies
Franklin County, FL	Northern Gulf of Mexico	State and Local Agencies
Gulf County, FL	Northern Gulf of Mexico	State and Local Agencies
Jefferson Parish, LA	Northern Gulf of Mexico	State and Local Agencies
Lafourche Parish, LA	Northern Gulf of Mexico	State and Local Agencies
Louisiana Coastal Protection and Restoration Authority	Northern Gulf of Mexico	State and Local Agencies
Plaquemines Parish, LA	Northern Gulf of Mexico	State and Local Agencies
Saint Bernard Parish, LA	Northern Gulf of Mexico	State and Local Agencies
Terrebone Parish, LA	Northern Gulf of Mexico	State and Local Agencies
Walton County, FL	Northern Gulf of Mexico	State and Local Agencies
Barataria-Terrebonne National Estuary Program	Northern Gulf of Mexico	Wetland Conservation Organizations
Gulf of Mexico Alliance	Northern Gulf of Mexico	Wetland Conservation Organizations
Mobile Bay National Estuary Program	Northern Gulf of Mexico	Wetland Conservation Organizations
Pensacola & Perdido Bay Estuary Program	Northern Gulf of Mexico	Wetland Conservation Organizations
The RESTORE Council	Northern Gulf of Mexico	Wetland Conservation Organizations
The Water Institute of the Gulf	Northern Gulf of Mexico	Wetland Conservation Organizations
National Oceanic and Atmospheric Administration Oregon Sea Grant	Pacific Northwest	Federal Agencies
National Oceanic and Atmospheric Administration Washington Sea Grant	Pacific Northwest	Federal Agencies
U.S. Army Corps of Engineers	Pacific Northwest	Federal Agencies
U.S. Fish and Wildlife Service	Pacific Northwest	Federal Agencies
U.S. Geological Survey	Pacific Northwest	Federal Agencies
Bandon Marsh National Wildlife Refuge (OR)	Pacific Northwest	Land Stewards
Dungeness National Wildlife Refuge (WA)	Pacific Northwest	Land Stewards
Grays Harbor National Wildlife Refuge (WA)	Pacific Northwest	Land Stewards
Great Peninsula Conservancy	Pacific Northwest	Land Stewards
Jefferson Land Trust	Pacific Northwest	Land Stewards
Lewis and Clark/Julia Butler Hansen National Wildlife Refuge (OR)	Pacific Northwest	Land Stewards
Nestucca Bay National Wildlife Refuge (OR)	Pacific Northwest	Land Stewards
Nisqually National Wildlife Refuge (WA)	Pacific Northwest	Land Stewards
Padilla Bay National Estuarine Research Reserve	Pacific Northwest	Land Stewards
Ridgefield National Wildlife Refuge (WA)	Pacific Northwest	Land Stewards
Siletz Bay National Wildlife Refuge (OR)	Pacific Northwest	Land Stewards
South Slough National Estuarine Research Reserve	Pacific Northwest	Land Stewards
The Nature Conservancy (OR)	Pacific Northwest	Land Stewards
The Wetlands Conservancy	Pacific Northwest	Land Stewards
Washington Islands National Wildlife Refuge (WA)	Pacific Northwest	Land Stewards
Whatcom Land Trust	Pacific Northwest	Land Stewards
Willapa Bay National Wildlife Refuge (WA)	Pacific Northwest	Land Stewards
City of Bellingham, WA	Pacific Northwest	State and Local Agencies
City of Everett, WA	Pacific Northwest	State and Local Agencies
City of Mt. Vernon, WA	Pacific Northwest	State and Local Agencies
City of Seattle, WA	Pacific Northwest	State and Local Agencies
Clark County, WA	Pacific Northwest	State and Local Agencies
King County, WA	Pacific Northwest	State and Local Agencies
Mason County, WA	Pacific Northwest	State and Local Agencies
Oregon Department of Fish and Wildlife	Pacific Northwest	State and Local Agencies
Oregon Department of State Lands	Pacific Northwest	State and Local Agencies
Oregon Watershed Enhancement Board	Pacific Northwest	State and Local Agencies
Washington Department of Ecology	Pacific Northwest	State and Local Agencies
Washington State Department of Natural Resources	Pacific Northwest	State and Local Agencies
Washington State Recreation and Conservation Office	Pacific Northwest	State and Local Agencies
Institute for Applied Ecology	Pacific Northwest	Wetland Conservation Organizations
Lower Columbia Estuary Partnership	Pacific Northwest	Wetland Conservation Organizations
MidCoast Watershed Council	Pacific Northwest	Wetland Conservation Organizations
Oregon Central Coast Estuary Collaborative	Pacific Northwest	Wetland Conservation Organizations
Pacific States Marine Fisheries Commission	Pacific Northwest	Wetland Conservation Organizations
Puget Sound Partnership	Pacific Northwest	Wetland Conservation Organizations
Salmon Drift Creek Watershed Council	Pacific Northwest	Wetland Conservation Organizations
Scappoose Bay Watershed Council	Pacific Northwest	Wetland Conservation Organizations
Skagit River System Cooperative	Pacific Northwest	Wetland Conservation Organizations
Tillamook Estuaries Partnership	Pacific Northwest	Wetland Conservation Organizations
