# Supplementary material for: Identifying priority ecosystem services in tidal wetland restoration
Source: Front Ecol Evol. Author manuscript; Available in PMC 2025 Jul 7. (PMC11457110; doi:10.3389/fevo.2024.1260447)
Supplement: Supplement1 [file NIHMS2010490-supplement-Supplement1.zip › Data Sheet 2_Identifying priority ecosystem services in tidal wetland restoration.xlsx]

## Sheet: EEP_Regions
EEP Subclass	Mid-Atlantic	Northern Gulf of Mexico	Pacific Northwest
Aesthetic Open Space	26	12	17
Aesthetic Sounds & Scents	5	7	4
Aesthetic Viewscapes	30	19	25
Air Quality	8	7	7
Air Quality & Atmospheric Regulation	12	11	12
Atmosphere/Weather in General	5	5	11
Bait Fauna	3	2	2
Charismatic Fauna	28	28	23
Charismatic Flora	29	20	21
Charismatic Fungi	0	0	0
Climate & Carbon Regulation	17	11	11
Commercially Important Fauna	26	31	18
Commercially Important Flora	26	27	17
Commercially Important Fungi	0	0	0
Culturally Important Flora	12	7	7
Culturally Important Fungi	0	0	0
Edible Fauna	32	37	22
Edible Flora	16	9	9
Edible Fungi	0	0	0
Fauna Community	27	26	20
Fauna for Fur/Hide/Trophy	5	5	3
Fauna in General	42	35	39
Fiber Material Quality	1	0	0
Fiber Material Quantity	11	8	21
Flora Community	29	22	21
Flora in General	39	34	32
Fuel Quality	0	0	0
Fuel Quantity	6	2	4
Fungal Community	0	0	0
Fungi in General	0	0	0
Keystone Fauna	2	4	1
Keystone Flora	1	1	0
Keystone Fungi	0	0	0
Medicinal Fauna	0	1	2
Medicinal Flora	0	0	0
Medicinal Fungi	0	0	0
Mineral/Chemical Quality	7	3	1
Mineral/Chemical Quantity	14	18	11
Multiple Ecosystem Components in General	40	33	27
Natural Materials (Sand/Rock) in General	9	6	3
Naturalness	49	42	40
Open Land for Development	42	35	34
Ornamental Natural Materials (Shells/Bone)	20	14	13
Pest/Invasive Fauna	14	9	14
Pest/Invasive Flora	20	12	18
Pest/Invasive Fungi	0	1	0
Pollinating Fauna	4	3	5
Precipitation	7	5	3
Rare Fauna	25	20	19
Rare Flora	25	20	11
Rare Fungi	0	0	0
Regulating Services in General	44	35	33
Risk of Earthquakes and Landslides	0	0	3
Risk of Extreme Events in General	1	1	1
Risk of Extreme Weather Events	20	22	7
Risk of Fire	9	11	4
Risk of Flooding	35	33	32
Soil & Sediment Regulation	36	23	25
Soil in General	13	11	13
Soil Quality	22	11	18
Soil Quantity	18	15	24
Spiritually/Culturally Important Fauna	21	15	13
Substrate Quality	2	0	3
Substrate Quantity	7	3	12
Sunlight	1	0	1
Temperature	2	2	1
Water in General	33	27	28
Water Movement/Navigability	35	35	35
Water Quality	42	34	29
Water Quality Regulation (Nutrients & Retention)	45	35	34
Water Quantity	39	34	33
Wind Strength & Speed	4	4	3

## Sheet: EEP_Organizations
EEP Subclass	Federal Agencies	State & Local Agencies	Land Stewards	Wetland Conservation Organizations
Aesthetic Open Space	5	13	33	4
Aesthetic Sounds & Scents	5	1	9	1
Aesthetic Viewscapes	6	17	46	5
Air Quality	3	1	14	4
Air Quality & Atmospheric Regulation	3	5	22	5
Atmosphere/Weather in General	3	2	14	2
Bait Fauna	0	1	6	0
Charismatic Fauna	6	18	47	8
Charismatic Flora	7	15	42	6
Charismatic Fungi	0	0	0	0
Climate & Carbon Regulation	5	9	20	5
Commercially Important Fauna	7	16	44	8
Commercially Important Flora	8	13	41	8
Commercially Important Fungi	0	0	0	0
Culturally Important Flora	2	0	23	1
Culturally Important Fungi	0	0	0	0
Edible Fauna	11	19	50	11
Edible Flora	3	2	26	3
Edible Fungi	0	0	0	0
Fauna Community	7	15	45	6
Fauna for Fur/Hide/Trophy	1	0	11	1
Fauna in General	13	32	54	17
Fiber Material Quality	0	0	1	0
Fiber Material Quantity	6	6	24	4
Flora Community	6	14	46	6
Flora in General	9	32	50	14
Fuel Quality	1	0	11	0
Fuel Quantity	0	0	0	0
Fungal Community	0	0	0	0
Fungi in General	0	0	0	0
Keystone Fauna	2	1	2	2
Keystone Flora	1	0	1	0
Keystone Fungi	0	0	0	0
Medicinal Fauna	0	0	3	0
Medicinal Flora	0	0	0	0
Medicinal Fungi	0	0	0	0
Mineral/Chemical Quality	3	4	4	0
Mineral/Chemical Quantity	5	9	26	3
Multiple Ecosystem Components in General	9	30	50	11
Natural Materials (Sand/Rock) in General	2	6	9	1
Naturalness	16	41	55	19
Open Land for Development	11	31	53	16
Ornamental Natural Materials (Shells/Bone)	6	12	26	3
Pest/Invasive Fauna	4	4	27	2
Pest/Invasive Flora	5	8	33	4
Pest/Invasive Fungi	0	0	1	0
Pollinating Fauna	1	1	8	2
Precipitation	2	0	13	0
Rare Fauna	7	11	40	6
Rare Flora	6	7	40	3
Rare Fungi	0	0	0	0
Regulating Services in General	11	36	52	13
Risk of Earthquakes and Landslides	0	3	0	0
Risk of Extreme Events in General	1	0	0	2
Risk of Extreme Weather Events	7	19	17	6
Risk of Fire	3	0	21	0
Risk of Flooding	10	31	44	15
Soil & Sediment Regulation	7	30	38	9
Soil in General	4	6	23	4
Soil Quality	5	15	26	5
Soil Quantity	8	13	28	8
Spiritually/Culturally Important Fauna	4	5	35	5
Substrate Quality	0	1	4	0
Substrate Quantity	4	3	15	0
Sunlight	0	0	1	1
Temperature	1	0	3	1
Water in General	7	28	44	9
Water Movement/Navigability	10	32	49	14
Water Quality	9	32	49	15
Water Quality Regulation (Nutrients & Retention)	11	35	53	15
Water Quantity	8	32	51	15
Wind Strength & Speed	0	2	9	0

## Sheet: EEP_Tidal Wetlands
EEP Subclass	Tidal wetlands	Emergent wetlands	Forested wetlands	Scrub-shrub wetlands
Aesthetic Open Space	51	9	8	1
Aesthetic Sounds & Scents	10	3	5	0
Aesthetic Viewscapes	65	26	11	1
Air Quality	17	6	0	1
Air Quality & Atmospheric Regulation	27	9	6	0
Atmosphere/Weather in General	19	4	3	0
Bait Fauna	5	2	0	0
Charismatic Fauna	72	40	20	6
Charismatic Flora	67	31	18	8
Charismatic Fungi	0	0	0	0
Climate & Carbon Regulation	34	14	7	2
Commercially Important Fauna	73	33	19	2
Commercially Important Flora	63	25	13	3
Commercially Important Fungi	0	0	0	0
Culturally Important Flora	17	15	6	0
Culturally Important Fungi	0	0	0	0
Edible Fauna	87	47	28	5
Edible Flora	29	16	3	0
Edible Fungi	0	0	0	0
Fauna Community	66	37	16	5
Fauna for Fur/Hide/Trophy	13	0	1	1
Fauna in General	110	71	44	18
Fiber Material Quality	1	0	0	0
Fiber Material Quantity	34	8	4	1
Flora Community	70	36	25	9
Flora in General	100	64	33	17
Fuel Quality	0	0	0	0
Fuel Quantity	11	1	1	2
Fungal Community	0	0	0	0
Fungi in General	0	0	0	0
Keystone Fauna	4	3	1	0
Keystone Flora	1	2	0	0
Keystone Fungi	0	0	0	0
Medicinal Fauna	1	2	0	0
Medicinal Flora	0	0	0	0
Medicinal Fungi	0	0	0	0
Mineral/Chemical Quality	11	0	0	0
Mineral/Chemical Quantity	38	5	2	0
Multiple Ecosystem Components in General	95	31	21	2
Natural Materials (Sand/Rock) in General	15	5	1	0
Naturalness	129	81	58	24
Open Land for Development	110	48	28	8
Ornamental Natural Materials (Shells/Bone)	39	18	12	5
Pest/Invasive Fauna	34	17	2	1
Pest/Invasive Flora	42	23	8	3
Pest/Invasive Fungi	0	1	0	0
Pollinating Fauna	7	4	3	1
Precipitation	10	6	3	1
Rare Fauna	59	31	14	5
Rare Flora	51	24	8	2
Rare Fungi	0	0	0	0
Regulating Services in General	111	54	21	11
Risk of Earthquakes and Landslides	3	0	0	0
Risk of Extreme Events in General	3	1	0	0
Risk of Extreme Weather Events	41	18	8	0
Risk of Fire	20	4	3	0
Risk of Flooding	98	48	20	8
Soil & Sediment Regulation	80	24	10	3
Soil in General	33	16	4	2
Soil Quality	46	16	5	1
Soil Quantity	50	20	6	1
Spiritually/Culturally Important Fauna	40	21	6	0
Substrate Quality	4	1	0	0
Substrate Quantity	13	13	1	1
Sunlight	2	1	0	0
Temperature	4	1	0	0
Water in General	84	36	25	7
Water Movement/Navigability	100	53	37	9
Water Quality	99	41	15	1
Water Quality Regulation (Nutrients & Retention)	112	45	27	5
Water Quantity	102	41	22	1
Wind Strength & Speed	9	2	1	0

## Sheet: Beneficiary_Regions
Beneficiary Subclass	Mid-Atlantic	Northern Gulf of Mexico	Pacific Northwest
Agricultural Processors	9	8	10
Agriculture in General	41	17	31
Aquaculturists	20	14	12
Artists	12	13	11
Building Material Subsisters	1	1	3
Commercial & Industrial in General	19	21	14
Commercial Food Extractors & Fisheries	29	37	20
Commercial Fur/Hide Trappers	7	8	3
Commercial Timber/Fiber/Ornamental Extractors	15	10	20
Commercial/Industrial Processors	19	18	16
Commercial/Industrial Property Owners	33	26	27
Educators/Students	38	32	30
Experiencers/Viewers	43	31	33
Farmers	34	21	26
Food Pickers/Gatherers	10	17	11
Food/Medicinal Subsisters	8	6	10
Foresters	20	10	13
Government, Municipal, Residential in General	47	36	37
Humanity & Public Health	25	18	17
Learning in General	35	23	16
Livestock Grazers	13	8	21
Military and Coast Guard	23	24	12
Nonspecific Commercial/Military Transportation	30	31	26
Nonspecific Inspirational	30	23	16
Nonspecific Subsistence	7	6	7
Nonuse Value in General	0	0	0
People Who Care (Existence)	46	39	38
People Who Care (Option/Bequest)	39	35	26
Pharmaceutical & Supplement Suppliers	0	0	0
Private Energy Generators	0	0	0
Private Water Plant Operators	0	0	1
Public Energy Generators	2	2	3
Public Property Owners	24	29	26
Public Water Plant Operators	25	19	18
Recreation in General	32	28	24
Recreational Boaters	30	26	18
Recreational Fishermen	23	25	15
Recreational Hunters	22	22	15
Researchers	42	38	35
Residential Property Owners	38	34	28
Spiritual and Ceremonial Participants	7	8	7
Timber/Fiber/Fur Subsisters	4	1	5
Transporters of Goods	1	8	4
Transporters of People	18	21	15
Waders & Swimmers & Divers	7	10	6
Water Subsisters	5	1	5

## Sheet: Beneficiary_Organizations
Beneficiary Subclass	Federal Agencies	State & Local Agencies	Land Stewards	Wetland Conservation Organizations
Agricultural Processors	5	4	15	3
Agriculture in General	11	25	42	11
Aquaculturists	8	7	28	3
Artists	1	3	30	2
Building Material Subsisters	0	1	4	0
Commercial & Industrial in General	7	15	28	4
Commercial Food Extractors & Fisheries	10	16	49	11
Commercial Fur/Hide Trappers	1	2	14	1
Commercial Timber/Fiber/Ornamental Extractors	4	9	27	5
Commercial/Industrial Processors	8	14	24	7
Commercial/Industrial Property Owners	9	27	42	8
Educators/Students	8	29	51	12
Experiencers/Viewers	10	33	53	11
Farmers	8	19	44	10
Food Pickers/Gatherers	6	6	20	6
Food/Medicinal Subsisters	1	0	20	3
Foresters	4	10	26	3
Government, Municipal, Residential in General	12	38	54	16
Humanity & Public Health	7	16	34	3
Learning in General	7	18	43	6
Livestock Grazers	6	6	23	7
Military and Coast Guard	6	14	35	4
Nonspecific Commercial/Military Transportation	9	27	43	8
Nonspecific Inspirational	6	13	41	9
Nonspecific Subsistence	1	5	12	2
Nonuse Value in General	0	0	0	0
People Who Care (Existence)	13	37	55	18
People Who Care (Option/Bequest)	9	29	48	14
Pharmaceutical & Supplement Suppliers	0	0	0	0
Private Energy Generators	0	0	0	0
Private Water Plant Operators	0	0	1	0
Public Energy Generators	2	1	3	1
Public Property Owners	8	25	35	11
Public Water Plant Operators	8	23	23	8
Recreation in General	9	24	45	6
Recreational Boaters	8	19	41	6
Recreational Fishermen	10	7	42	4
Recreational Hunters	8	5	44	2
Researchers	13	34	50	18
Residential Property Owners	10	32	48	10
Spiritual and Ceremonial Participants	1	1	18	2
Timber/Fiber/Fur Subsisters	0	0	10	0
Transporters of Goods	3	2	7	1
Transporters of People	8	9	35	2
Waders & Swimmers & Divers	4	3	14	2
Water Subsisters	2	3	5	1

## Sheet: Beneficiary_Tidal Wetlands
Beneficiary Subclass	Tidal wetlands	Emergent wetlands	Forested wetlands	Scrub-shrub wetlands
Agricultural Processors	23	6	4	0
Agriculture in General	85	26	13	5
Aquaculturists	44	6	3	0
Artists	33	15	9	0
Building Material Subsisters	3	2	1	0
Commercial & Industrial in General	52	11	8	0
Commercial Food Extractors & Fisheries	80	37	20	4
Commercial Fur/Hide Trappers	18	2	0	0
Commercial Timber/Fiber/Ornamental Extractors	40	9	8	1
Commercial/Industrial Processors	45	15	8	0
Commercial/Industrial Property Owners	82	23	11	1
Educators/Students	95	54	27	6
Experiencers/Viewers	101	48	29	9
Farmers	78	20	12	2
Food Pickers/Gatherers	29	16	5	0
Food/Medicinal Subsisters	17	8	3	0
Foresters	40	13	5	1
Government, Municipal, Residential in General	112	66	42	10
Humanity & Public Health	56	14	10	1
Learning in General	69	25	14	0
Livestock Grazers	39	15	9	3
Military and Coast Guard	55	13	7	0
Nonspecific Commercial/Military Transportation	80	30	20	0
Nonspecific Inspirational	58	20	11	1
Nonspecific Subsistence	18	2	0	0
Nonuse Value in General	0	0	0	0
People Who Care (Existence)	121	76	55	21
People Who Care (Option/Bequest)	89	43	21	2
Pharmaceutical & Supplement Suppliers	0	0	0	0
Private Energy Generators	0	0	0	0
Private Water Plant Operators	1	0	0	0
Public Energy Generators	5	2	0	0
Public Property Owners	69	29	13	0
Public Water Plant Operators	56	12	8	1
Recreation in General	74	32	18	2
Recreational Boaters	65	28	22	3
Recreational Fishermen	56	25	20	0
Recreational Hunters	57	22	12	1
Researchers	107	68	37	14
Residential Property Owners	95	25	20	2
Spiritual and Ceremonial Participants	17	4	5	0
Timber/Fiber/Fur Subsisters	7	5	0	0
Transporters of Goods	12	5	1	1
Transporters of People	51	18	13	4
Waders & Swimmers & Divers	16	7	5	0
Water Subsisters	9	4	0	0

## Sheet: EEPxBen_Regions
Beneficiary Class	Beneficiary Subclass	FEGS Class	FEGS Subclass	FEGS_Beneficiary Class	FEGS_Beneficiary Subclass	Mid-Atlantic	Northern Gulf of Mexico	Pacific Northwest
Agricultural	Agricultural Processors	Atmosphere	Air Quality	AgriculturalAtmosphere	Agricultural ProcessorsAir Quality	0	0	0
Agricultural	Agricultural Processors	Atmosphere	Atmosphere/Weather in General	AgriculturalAtmosphere	Agricultural ProcessorsAtmosphere/Weather in General	0	0	0
Agricultural	Agricultural Processors	Atmosphere	Precipitation	AgriculturalAtmosphere	Agricultural ProcessorsPrecipitation	0	0	0
Agricultural	Agricultural Processors	Atmosphere	Sunlight	AgriculturalAtmosphere	Agricultural ProcessorsSunlight	0	0	0
Agricultural	Agricultural Processors	Atmosphere	Temperature	AgriculturalAtmosphere	Agricultural ProcessorsTemperature	0	0	0
Agricultural	Agricultural Processors	Atmosphere	Wind Strength & Speed	AgriculturalAtmosphere	Agricultural ProcessorsWind Strength & Speed	0	0	0
Agricultural	Agricultural Processors	Composite	Aesthetic Open Space	AgriculturalComposite	Agricultural ProcessorsAesthetic Open Space	0	0	0
Agricultural	Agricultural Processors	Composite	Aesthetic Sounds & Scents	AgriculturalComposite	Agricultural ProcessorsAesthetic Sounds & Scents	0	0	0
Agricultural	Agricultural Processors	Composite	Aesthetic Viewscapes	AgriculturalComposite	Agricultural ProcessorsAesthetic Viewscapes	0	0	0
Agricultural	Agricultural Processors	Composite	Multiple Ecosystem Components in General	AgriculturalComposite	Agricultural ProcessorsMultiple Ecosystem Components in General	0	0	1
Agricultural	Agricultural Processors	Composite	Naturalness	AgriculturalComposite	Agricultural ProcessorsNaturalness	1	3	3
Agricultural	Agricultural Processors	Composite	Open Land for Development	AgriculturalComposite	Agricultural ProcessorsOpen Land for Development	3	3	4
Agricultural	Agricultural Processors	Extreme Events	Risk of Earthquakes and Landslides	AgriculturalExtreme Events	Agricultural ProcessorsRisk of Earthquakes and Landslides	0	0	0
Agricultural	Agricultural Processors	Extreme Events	Risk of Extreme Events in General	AgriculturalExtreme Events	Agricultural ProcessorsRisk of Extreme Events in General	0	0	0
Agricultural	Agricultural Processors	Extreme Events	Risk of Extreme Weather Events	AgriculturalExtreme Events	Agricultural ProcessorsRisk of Extreme Weather Events	0	0	0
Agricultural	Agricultural Processors	Extreme Events	Risk of Fire	AgriculturalExtreme Events	Agricultural ProcessorsRisk of Fire	0	0	0
Agricultural	Agricultural Processors	Extreme Events	Risk of Flooding	AgriculturalExtreme Events	Agricultural ProcessorsRisk of Flooding	0	0	1
Agricultural	Agricultural Processors	Fauna	Bait Fauna	AgriculturalFauna	Agricultural ProcessorsBait Fauna	0	0	0
Agricultural	Agricultural Processors	Fauna	Charismatic Fauna	AgriculturalFauna	Agricultural ProcessorsCharismatic Fauna	1	0	1
Agricultural	Agricultural Processors	Fauna	Commercially Important Fauna	AgriculturalFauna	Agricultural ProcessorsCommercially Important Fauna	0	0	0
Agricultural	Agricultural Processors	Fauna	Edible Fauna	AgriculturalFauna	Agricultural ProcessorsEdible Fauna	3	3	2
Agricultural	Agricultural Processors	Fauna	Fauna Community	AgriculturalFauna	Agricultural ProcessorsFauna Community	1	1	1
Agricultural	Agricultural Processors	Fauna	Fauna for Fur/Hide/Trophy	AgriculturalFauna	Agricultural ProcessorsFauna for Fur/Hide/Trophy	0	0	0
Agricultural	Agricultural Processors	Fauna	Fauna in General	AgriculturalFauna	Agricultural ProcessorsFauna in General	3	3	2
Agricultural	Agricultural Processors	Fauna	Keystone Fauna	AgriculturalFauna	Agricultural ProcessorsKeystone Fauna	0	0	0
Agricultural	Agricultural Processors	Fauna	Medicinal Fauna	AgriculturalFauna	Agricultural ProcessorsMedicinal Fauna	0	0	0
Agricultural	Agricultural Processors	Fauna	Pest/Invasive Fauna	AgriculturalFauna	Agricultural ProcessorsPest/Invasive Fauna	0	0	1
Agricultural	Agricultural Processors	Fauna	Pollinating Fauna	AgriculturalFauna	Agricultural ProcessorsPollinating Fauna	0	0	0
Agricultural	Agricultural Processors	Fauna	Rare Fauna	AgriculturalFauna	Agricultural ProcessorsRare Fauna	0	0	0
Agricultural	Agricultural Processors	Fauna	Spiritually/Culturally Important Fauna	AgriculturalFauna	Agricultural ProcessorsSpiritually/Culturally Important Fauna	0	0	0
Agricultural	Agricultural Processors	Flora	Charismatic Flora	AgriculturalFlora	Agricultural ProcessorsCharismatic Flora	1	0	1
Agricultural	Agricultural Processors	Flora	Commercially Important Flora	AgriculturalFlora	Agricultural ProcessorsCommercially Important Flora	1	0	0
Agricultural	Agricultural Processors	Flora	Culturally Important Flora	AgriculturalFlora	Agricultural ProcessorsCulturally Important Flora	0	0	0
Agricultural	Agricultural Processors	Flora	Edible Flora	AgriculturalFlora	Agricultural ProcessorsEdible Flora	1	1	0
Agricultural	Agricultural Processors	Flora	Flora Community	AgriculturalFlora	Agricultural ProcessorsFlora Community	0	0	0
Agricultural	Agricultural Processors	Flora	Flora in General	AgriculturalFlora	Agricultural ProcessorsFlora in General	0	2	2
Agricultural	Agricultural Processors	Flora	Keystone Flora	AgriculturalFlora	Agricultural ProcessorsKeystone Flora	0	0	0
Agricultural	Agricultural Processors	Flora	Pest/Invasive Flora	AgriculturalFlora	Agricultural ProcessorsPest/Invasive Flora	0	0	1
Agricultural	Agricultural Processors	Flora	Rare Flora	AgriculturalFlora	Agricultural ProcessorsRare Flora	0	0	0
Agricultural	Agricultural Processors	Fungi	Pest/Invasive Fungi	AgriculturalFungi	Agricultural ProcessorsPest/Invasive Fungi	0	0	0
Agricultural	Agricultural Processors	Other Natural Components	Fiber Material Quality	AgriculturalOther Natural Components	Agricultural ProcessorsFiber Material Quality	0	0	0
Agricultural	Agricultural Processors	Other Natural Components	Fiber Material Quantity	AgriculturalOther Natural Components	Agricultural ProcessorsFiber Material Quantity	1	1	0
Agricultural	Agricultural Processors	Other Natural Components	Fuel Quantity	AgriculturalOther Natural Components	Agricultural ProcessorsFuel Quantity	0	0	0
Agricultural	Agricultural Processors	Other Natural Components	Mineral/Chemical Quality	AgriculturalOther Natural Components	Agricultural ProcessorsMineral/Chemical Quality	0	0	0
Agricultural	Agricultural Processors	Other Natural Components	Mineral/Chemical Quantity	AgriculturalOther Natural Components	Agricultural ProcessorsMineral/Chemical Quantity	0	0	0
Agricultural	Agricultural Processors	Other Natural Components	Natural Materials (Sand/Rock) in General	AgriculturalOther Natural Components	Agricultural ProcessorsNatural Materials (Sand/Rock) in General	0	0	0
Agricultural	Agricultural Processors	Other Natural Components	Ornamental Natural Materials (Shells/Bone)	AgriculturalOther Natural Components	Agricultural ProcessorsOrnamental Natural Materials (Shells/Bone)	0	0	0
Agricultural	Agricultural Processors	Regulating or Buffering	Air Quality & Atmospheric Regulation	AgriculturalRegulating or Buffering	Agricultural ProcessorsAir Quality & Atmospheric Regulation	0	0	0
Agricultural	Agricultural Processors	Regulating or Buffering	Climate & Carbon Regulation	AgriculturalRegulating or Buffering	Agricultural ProcessorsClimate & Carbon Regulation	0	0	0
Agricultural	Agricultural Processors	Regulating or Buffering	Regulating Services in General	AgriculturalRegulating or Buffering	Agricultural ProcessorsRegulating Services in General	0	3	1
Agricultural	Agricultural Processors	Regulating or Buffering	Soil & Sediment Regulation	AgriculturalRegulating or Buffering	Agricultural ProcessorsSoil & Sediment Regulation	1	1	1
Agricultural	Agricultural Processors	Regulating or Buffering	Water Quality Regulation (Nutrients & Retention)	AgriculturalRegulating or Buffering	Agricultural ProcessorsWater Quality Regulation (Nutrients & Retention)	2	2	1
Agricultural	Agricultural Processors	Soil	Soil in General	AgriculturalSoil	Agricultural ProcessorsSoil in General	1	0	1
Agricultural	Agricultural Processors	Soil	Soil Quality	AgriculturalSoil	Agricultural ProcessorsSoil Quality	1	0	0
Agricultural	Agricultural Processors	Soil	Soil Quantity	AgriculturalSoil	Agricultural ProcessorsSoil Quantity	1	2	0
Agricultural	Agricultural Processors	Soil	Substrate Quality	AgriculturalSoil	Agricultural ProcessorsSubstrate Quality	0	0	0
Agricultural	Agricultural Processors	Soil	Substrate Quantity	AgriculturalSoil	Agricultural ProcessorsSubstrate Quantity	0	0	0
Agricultural	Agricultural Processors	Water	Water in General	AgriculturalWater	Agricultural ProcessorsWater in General	2	1	0
Agricultural	Agricultural Processors	Water	Water Movement/Navigability	AgriculturalWater	Agricultural ProcessorsWater Movement/Navigability	0	0	3
Agricultural	Agricultural Processors	Water	Water Quality	AgriculturalWater	Agricultural ProcessorsWater Quality	0	1	0
Agricultural	Agricultural Processors	Water	Water Quantity	AgriculturalWater	Agricultural ProcessorsWater Quantity	0	2	0
Agricultural	Agriculture in General	Atmosphere	Air Quality	AgriculturalAtmosphere	Agriculture in GeneralAir Quality	1	0	1
Agricultural	Agriculture in General	Atmosphere	Atmosphere/Weather in General	AgriculturalAtmosphere	Agriculture in GeneralAtmosphere/Weather in General	0	1	1
Agricultural	Agriculture in General	Atmosphere	Precipitation	AgriculturalAtmosphere	Agriculture in GeneralPrecipitation	1	0	0
Agricultural	Agriculture in General	Atmosphere	Sunlight	AgriculturalAtmosphere	Agriculture in GeneralSunlight	0	0	0
Agricultural	Agriculture in General	Atmosphere	Temperature	AgriculturalAtmosphere	Agriculture in GeneralTemperature	0	0	0
Agricultural	Agriculture in General	Atmosphere	Wind Strength & Speed	AgriculturalAtmosphere	Agriculture in GeneralWind Strength & Speed	0	0	0
Agricultural	Agriculture in General	Composite	Aesthetic Open Space	AgriculturalComposite	Agriculture in GeneralAesthetic Open Space	4	1	1
Agricultural	Agriculture in General	Composite	Aesthetic Sounds & Scents	AgriculturalComposite	Agriculture in GeneralAesthetic Sounds & Scents	1	0	0
Agricultural	Agriculture in General	Composite	Aesthetic Viewscapes	AgriculturalComposite	Agriculture in GeneralAesthetic Viewscapes	2	0	0
Agricultural	Agriculture in General	Composite	Multiple Ecosystem Components in General	AgriculturalComposite	Agriculture in GeneralMultiple Ecosystem Components in General	4	4	7
Agricultural	Agriculture in General	Composite	Naturalness	AgriculturalComposite	Agriculture in GeneralNaturalness	30	13	23
Agricultural	Agriculture in General	Composite	Open Land for Development	AgriculturalComposite	Agriculture in GeneralOpen Land for Development	19	9	23
Agricultural	Agriculture in General	Extreme Events	Risk of Earthquakes and Landslides	AgriculturalExtreme Events	Agriculture in GeneralRisk of Earthquakes and Landslides	0	0	0
Agricultural	Agriculture in General	Extreme Events	Risk of Extreme Events in General	AgriculturalExtreme Events	Agriculture in GeneralRisk of Extreme Events in General	0	0	0
Agricultural	Agriculture in General	Extreme Events	Risk of Extreme Weather Events	AgriculturalExtreme Events	Agriculture in GeneralRisk of Extreme Weather Events	2	1	0
Agricultural	Agriculture in General	Extreme Events	Risk of Fire	AgriculturalExtreme Events	Agriculture in GeneralRisk of Fire	2	0	0
Agricultural	Agriculture in General	Extreme Events	Risk of Flooding	AgriculturalExtreme Events	Agriculture in GeneralRisk of Flooding	9	3	7
Agricultural	Agriculture in General	Fauna	Bait Fauna	AgriculturalFauna	Agriculture in GeneralBait Fauna	0	0	0
Agricultural	Agriculture in General	Fauna	Charismatic Fauna	AgriculturalFauna	Agriculture in GeneralCharismatic Fauna	2	4	4
Agricultural	Agriculture in General	Fauna	Commercially Important Fauna	AgriculturalFauna	Agriculture in GeneralCommercially Important Fauna	2	5	2
Agricultural	Agriculture in General	Fauna	Edible Fauna	AgriculturalFauna	Agriculture in GeneralEdible Fauna	4	8	4
Agricultural	Agriculture in General	Fauna	Fauna Community	AgriculturalFauna	Agriculture in GeneralFauna Community	2	3	2
Agricultural	Agriculture in General	Fauna	Fauna for Fur/Hide/Trophy	AgriculturalFauna	Agriculture in GeneralFauna for Fur/Hide/Trophy	0	0	0
Agricultural	Agriculture in General	Fauna	Fauna in General	AgriculturalFauna	Agriculture in GeneralFauna in General	18	8	13
Agricultural	Agriculture in General	Fauna	Keystone Fauna	AgriculturalFauna	Agriculture in GeneralKeystone Fauna	0	0	0
Agricultural	Agriculture in General	Fauna	Medicinal Fauna	AgriculturalFauna	Agriculture in GeneralMedicinal Fauna	0	0	2
Agricultural	Agriculture in General	Fauna	Pest/Invasive Fauna	AgriculturalFauna	Agriculture in GeneralPest/Invasive Fauna	2	0	3
Agricultural	Agriculture in General	Fauna	Pollinating Fauna	AgriculturalFauna	Agriculture in GeneralPollinating Fauna	0	1	0
Agricultural	Agriculture in General	Fauna	Rare Fauna	AgriculturalFauna	Agriculture in GeneralRare Fauna	1	2	0
Agricultural	Agriculture in General	Fauna	Spiritually/Culturally Important Fauna	AgriculturalFauna	Agriculture in GeneralSpiritually/Culturally Important Fauna	0	0	0
Agricultural	Agriculture in General	Flora	Charismatic Flora	AgriculturalFlora	Agriculture in GeneralCharismatic Flora	1	2	0
Agricultural	Agriculture in General	Flora	Commercially Important Flora	AgriculturalFlora	Agriculture in GeneralCommercially Important Flora	4	2	2
Agricultural	Agriculture in General	Flora	Culturally Important Flora	AgriculturalFlora	Agriculture in GeneralCulturally Important Flora	1	0	0
Agricultural	Agriculture in General	Flora	Edible Flora	AgriculturalFlora	Agriculture in GeneralEdible Flora	0	2	3
Agricultural	Agriculture in General	Flora	Flora Community	AgriculturalFlora	Agriculture in GeneralFlora Community	2	4	4
Agricultural	Agriculture in General	Flora	Flora in General	AgriculturalFlora	Agriculture in GeneralFlora in General	16	5	14
Agricultural	Agriculture in General	Flora	Keystone Flora	AgriculturalFlora	Agriculture in GeneralKeystone Flora	0	0	0
Agricultural	Agriculture in General	Flora	Pest/Invasive Flora	AgriculturalFlora	Agriculture in GeneralPest/Invasive Flora	5	1	3
Agricultural	Agriculture in General	Flora	Rare Flora	AgriculturalFlora	Agriculture in GeneralRare Flora	2	2	1
Agricultural	Agriculture in General	Fungi	Pest/Invasive Fungi	AgriculturalFungi	Agriculture in GeneralPest/Invasive Fungi	0	0	0
Agricultural	Agriculture in General	Other Natural Components	Fiber Material Quality	AgriculturalOther Natural Components	Agriculture in GeneralFiber Material Quality	0	0	0
Agricultural	Agriculture in General	Other Natural Components	Fiber Material Quantity	AgriculturalOther Natural Components	Agriculture in GeneralFiber Material Quantity	1	1	4
Agricultural	Agriculture in General	Other Natural Components	Fuel Quantity	AgriculturalOther Natural Components	Agriculture in GeneralFuel Quantity	2	0	1
Agricultural	Agriculture in General	Other Natural Components	Mineral/Chemical Quality	AgriculturalOther Natural Components	Agriculture in GeneralMineral/Chemical Quality	0	0	1
Agricultural	Agriculture in General	Other Natural Components	Mineral/Chemical Quantity	AgriculturalOther Natural Components	Agriculture in GeneralMineral/Chemical Quantity	2	3	0
Agricultural	Agriculture in General	Other Natural Components	Natural Materials (Sand/Rock) in General	AgriculturalOther Natural Components	Agriculture in GeneralNatural Materials (Sand/Rock) in General	1	0	0
Agricultural	Agriculture in General	Other Natural Components	Ornamental Natural Materials (Shells/Bone)	AgriculturalOther Natural Components	Agriculture in GeneralOrnamental Natural Materials (Shells/Bone)	0	1	1
Agricultural	Agriculture in General	Regulating or Buffering	Air Quality & Atmospheric Regulation	AgriculturalRegulating or Buffering	Agriculture in GeneralAir Quality & Atmospheric Regulation	0	1	2
Agricultural	Agriculture in General	Regulating or Buffering	Climate & Carbon Regulation	AgriculturalRegulating or Buffering	Agriculture in GeneralClimate & Carbon Regulation	1	0	2
Agricultural	Agriculture in General	Regulating or Buffering	Regulating Services in General	AgriculturalRegulating or Buffering	Agriculture in GeneralRegulating Services in General	16	5	9
Agricultural	Agriculture in General	Regulating or Buffering	Soil & Sediment Regulation	AgriculturalRegulating or Buffering	Agriculture in GeneralSoil & Sediment Regulation	4	3	4
Agricultural	Agriculture in General	Regulating or Buffering	Water Quality Regulation (Nutrients & Retention)	AgriculturalRegulating or Buffering	Agriculture in GeneralWater Quality Regulation (Nutrients & Retention)	13	7	11
Agricultural	Agriculture in General	Soil	Soil in General	AgriculturalSoil	Agriculture in GeneralSoil in General	1	0	1
Agricultural	Agriculture in General	Soil	Soil Quality	AgriculturalSoil	Agriculture in GeneralSoil Quality	5	0	1
Agricultural	Agriculture in General	Soil	Soil Quantity	AgriculturalSoil	Agriculture in GeneralSoil Quantity	3	1	2
Agricultural	Agriculture in General	Soil	Substrate Quality	AgriculturalSoil	Agriculture in GeneralSubstrate Quality	0	0	0
Agricultural	Agriculture in General	Soil	Substrate Quantity	AgriculturalSoil	Agriculture in GeneralSubstrate Quantity	0	0	0
Agricultural	Agriculture in General	Water	Water in General	AgriculturalWater	Agriculture in GeneralWater in General	7	5	7
Agricultural	Agriculture in General	Water	Water Movement/Navigability	AgriculturalWater	Agriculture in GeneralWater Movement/Navigability	11	5	18
Agricultural	Agriculture in General	Water	Water Quality	AgriculturalWater	Agriculture in GeneralWater Quality	11	6	10
Agricultural	Agriculture in General	Water	Water Quantity	AgriculturalWater	Agriculture in GeneralWater Quantity	7	6	10
Agricultural	Aquaculturists	Atmosphere	Air Quality	AgriculturalAtmosphere	AquaculturistsAir Quality	0	0	0
Agricultural	Aquaculturists	Atmosphere	Atmosphere/Weather in General	AgriculturalAtmosphere	AquaculturistsAtmosphere/Weather in General	0	0	0
Agricultural	Aquaculturists	Atmosphere	Precipitation	AgriculturalAtmosphere	AquaculturistsPrecipitation	0	0	0
Agricultural	Aquaculturists	Atmosphere	Sunlight	AgriculturalAtmosphere	AquaculturistsSunlight	0	0	0
Agricultural	Aquaculturists	Atmosphere	Temperature	AgriculturalAtmosphere	AquaculturistsTemperature	0	0	0
Agricultural	Aquaculturists	Atmosphere	Wind Strength & Speed	AgriculturalAtmosphere	AquaculturistsWind Strength & Speed	0	0	0
Agricultural	Aquaculturists	Composite	Aesthetic Open Space	AgriculturalComposite	AquaculturistsAesthetic Open Space	0	1	0
Agricultural	Aquaculturists	Composite	Aesthetic Sounds & Scents	AgriculturalComposite	AquaculturistsAesthetic Sounds & Scents	0	0	0
Agricultural	Aquaculturists	Composite	Aesthetic Viewscapes	AgriculturalComposite	AquaculturistsAesthetic Viewscapes	0	1	0
Agricultural	Aquaculturists	Composite	Multiple Ecosystem Components in General	AgriculturalComposite	AquaculturistsMultiple Ecosystem Components in General	0	1	1
Agricultural	Aquaculturists	Composite	Naturalness	AgriculturalComposite	AquaculturistsNaturalness	11	7	5
Agricultural	Aquaculturists	Composite	Open Land for Development	AgriculturalComposite	AquaculturistsOpen Land for Development	2	2	0
Agricultural	Aquaculturists	Extreme Events	Risk of Earthquakes and Landslides	AgriculturalExtreme Events	AquaculturistsRisk of Earthquakes and Landslides	0	0	0
Agricultural	Aquaculturists	Extreme Events	Risk of Extreme Events in General	AgriculturalExtreme Events	AquaculturistsRisk of Extreme Events in General	1	0	0
Agricultural	Aquaculturists	Extreme Events	Risk of Extreme Weather Events	AgriculturalExtreme Events	AquaculturistsRisk of Extreme Weather Events	0	0	0
Agricultural	Aquaculturists	Extreme Events	Risk of Fire	AgriculturalExtreme Events	AquaculturistsRisk of Fire	0	0	0
Agricultural	Aquaculturists	Extreme Events	Risk of Flooding	AgriculturalExtreme Events	AquaculturistsRisk of Flooding	0	0	0
Agricultural	Aquaculturists	Fauna	Bait Fauna	AgriculturalFauna	AquaculturistsBait Fauna	0	0	0
Agricultural	Aquaculturists	Fauna	Charismatic Fauna	AgriculturalFauna	AquaculturistsCharismatic Fauna	0	3	0
Agricultural	Aquaculturists	Fauna	Commercially Important Fauna	AgriculturalFauna	AquaculturistsCommercially Important Fauna	2	3	1
Agricultural	Aquaculturists	Fauna	Edible Fauna	AgriculturalFauna	AquaculturistsEdible Fauna	5	5	6
Agricultural	Aquaculturists	Fauna	Fauna Community	AgriculturalFauna	AquaculturistsFauna Community	0	0	1
Agricultural	Aquaculturists	Fauna	Fauna for Fur/Hide/Trophy	AgriculturalFauna	AquaculturistsFauna for Fur/Hide/Trophy	0	0	0
Agricultural	Aquaculturists	Fauna	Fauna in General	AgriculturalFauna	AquaculturistsFauna in General	12	13	8
Agricultural	Aquaculturists	Fauna	Keystone Fauna	AgriculturalFauna	AquaculturistsKeystone Fauna	0	0	0
Agricultural	Aquaculturists	Fauna	Medicinal Fauna	AgriculturalFauna	AquaculturistsMedicinal Fauna	0	0	0
Agricultural	Aquaculturists	Fauna	Pest/Invasive Fauna	AgriculturalFauna	AquaculturistsPest/Invasive Fauna	0	0	0
Agricultural	Aquaculturists	Fauna	Pollinating Fauna	AgriculturalFauna	AquaculturistsPollinating Fauna	0	0	0
Agricultural	Aquaculturists	Fauna	Rare Fauna	AgriculturalFauna	AquaculturistsRare Fauna	0	0	0
Agricultural	Aquaculturists	Fauna	Spiritually/Culturally Important Fauna	AgriculturalFauna	AquaculturistsSpiritually/Culturally Important Fauna	1	1	1
Agricultural	Aquaculturists	Flora	Charismatic Flora	AgriculturalFlora	AquaculturistsCharismatic Flora	0	1	0
Agricultural	Aquaculturists	Flora	Commercially Important Flora	AgriculturalFlora	AquaculturistsCommercially Important Flora	0	0	1
Agricultural	Aquaculturists	Flora	Culturally Important Flora	AgriculturalFlora	AquaculturistsCulturally Important Flora	0	1	0
Agricultural	Aquaculturists	Flora	Edible Flora	AgriculturalFlora	AquaculturistsEdible Flora	0	0	0
Agricultural	Aquaculturists	Flora	Flora Community	AgriculturalFlora	AquaculturistsFlora Community	0	1	3
Agricultural	Aquaculturists	Flora	Flora in General	AgriculturalFlora	AquaculturistsFlora in General	0	4	0
Agricultural	Aquaculturists	Flora	Keystone Flora	AgriculturalFlora	AquaculturistsKeystone Flora	0	0	0
Agricultural	Aquaculturists	Flora	Pest/Invasive Flora	AgriculturalFlora	AquaculturistsPest/Invasive Flora	0	2	0
Agricultural	Aquaculturists	Flora	Rare Flora	AgriculturalFlora	AquaculturistsRare Flora	0	0	0
Agricultural	Aquaculturists	Fungi	Pest/Invasive Fungi	AgriculturalFungi	AquaculturistsPest/Invasive Fungi	0	0	0
Agricultural	Aquaculturists	Other Natural Components	Fiber Material Quality	AgriculturalOther Natural Components	AquaculturistsFiber Material Quality	0	0	0
Agricultural	Aquaculturists	Other Natural Components	Fiber Material Quantity	AgriculturalOther Natural Components	AquaculturistsFiber Material Quantity	0	0	0
Agricultural	Aquaculturists	Other Natural Components	Fuel Quantity	AgriculturalOther Natural Components	AquaculturistsFuel Quantity	0	0	0
Agricultural	Aquaculturists	Other Natural Components	Mineral/Chemical Quality	AgriculturalOther Natural Components	AquaculturistsMineral/Chemical Quality	0	0	0
Agricultural	Aquaculturists	Other Natural Components	Mineral/Chemical Quantity	AgriculturalOther Natural Components	AquaculturistsMineral/Chemical Quantity	0	0	0
Agricultural	Aquaculturists	Other Natural Components	Natural Materials (Sand/Rock) in General	AgriculturalOther Natural Components	AquaculturistsNatural Materials (Sand/Rock) in General	0	0	0
Agricultural	Aquaculturists	Other Natural Components	Ornamental Natural Materials (Shells/Bone)	AgriculturalOther Natural Components	AquaculturistsOrnamental Natural Materials (Shells/Bone)	0	0	1
Agricultural	Aquaculturists	Regulating or Buffering	Air Quality & Atmospheric Regulation	AgriculturalRegulating or Buffering	AquaculturistsAir Quality & Atmospheric Regulation	0	0	0
Agricultural	Aquaculturists	Regulating or Buffering	Climate & Carbon Regulation	AgriculturalRegulating or Buffering	AquaculturistsClimate & Carbon Regulation	0	0	0
Agricultural	Aquaculturists	Regulating or Buffering	Regulating Services in General	AgriculturalRegulating or Buffering	AquaculturistsRegulating Services in General	0	0	0
Agricultural	Aquaculturists	Regulating or Buffering	Soil & Sediment Regulation	AgriculturalRegulating or Buffering	AquaculturistsSoil & Sediment Regulation	0	0	0
Agricultural	Aquaculturists	Regulating or Buffering	Water Quality Regulation (Nutrients & Retention)	AgriculturalRegulating or Buffering	AquaculturistsWater Quality Regulation (Nutrients & Retention)	0	4	0
Agricultural	Aquaculturists	Soil	Soil in General	AgriculturalSoil	AquaculturistsSoil in General	0	0	0
Agricultural	Aquaculturists	Soil	Soil Quality	AgriculturalSoil	AquaculturistsSoil Quality	1	0	0
Agricultural	Aquaculturists	Soil	Soil Quantity	AgriculturalSoil	AquaculturistsSoil Quantity	0	0	0
Agricultural	Aquaculturists	Soil	Substrate Quality	AgriculturalSoil	AquaculturistsSubstrate Quality	0	0	0
Agricultural	Aquaculturists	Soil	Substrate Quantity	AgriculturalSoil	AquaculturistsSubstrate Quantity	0	0	0
Agricultural	Aquaculturists	Water	Water in General	AgriculturalWater	AquaculturistsWater in General	1	2	3
Agricultural	Aquaculturists	Water	Water Movement/Navigability	AgriculturalWater	AquaculturistsWater Movement/Navigability	0	1	3
Agricultural	Aquaculturists	Water	Water Quality	AgriculturalWater	AquaculturistsWater Quality	1	2	1
Agricultural	Aquaculturists	Water	Water Quantity	AgriculturalWater	AquaculturistsWater Quantity	1	4	0
Agricultural	Farmers	Atmosphere	Air Quality	AgriculturalAtmosphere	FarmersAir Quality	1	0	0
Agricultural	Farmers	Atmosphere	Atmosphere/Weather in General	AgriculturalAtmosphere	FarmersAtmosphere/Weather in General	0	0	0
Agricultural	Farmers	Atmosphere	Precipitation	AgriculturalAtmosphere	FarmersPrecipitation	3	0	0
Agricultural	Farmers	Atmosphere	Sunlight	AgriculturalAtmosphere	FarmersSunlight	0	0	0
Agricultural	Farmers	Atmosphere	Temperature	AgriculturalAtmosphere	FarmersTemperature	0	0	0
Agricultural	Farmers	Atmosphere	Wind Strength & Speed	AgriculturalAtmosphere	FarmersWind Strength & Speed	0	0	0
Agricultural	Farmers	Composite	Aesthetic Open Space	AgriculturalComposite	FarmersAesthetic Open Space	8	1	2
Agricultural	Farmers	Composite	Aesthetic Sounds & Scents	AgriculturalComposite	FarmersAesthetic Sounds & Scents	0	0	1
Agricultural	Farmers	Composite	Aesthetic Viewscapes	AgriculturalComposite	FarmersAesthetic Viewscapes	5	3	2
Agricultural	Farmers	Composite	Multiple Ecosystem Components in General	AgriculturalComposite	FarmersMultiple Ecosystem Components in General	5	8	7
Agricultural	Farmers	Composite	Naturalness	AgriculturalComposite	FarmersNaturalness	23	11	14
Agricultural	Farmers	Composite	Open Land for Development	AgriculturalComposite	FarmersOpen Land for Development	22	14	13
Agricultural	Farmers	Extreme Events	Risk of Earthquakes and Landslides	AgriculturalExtreme Events	FarmersRisk of Earthquakes and Landslides	0	0	0
Agricultural	Farmers	Extreme Events	Risk of Extreme Events in General	AgriculturalExtreme Events	FarmersRisk of Extreme Events in General	0	0	0
Agricultural	Farmers	Extreme Events	Risk of Extreme Weather Events	AgriculturalExtreme Events	FarmersRisk of Extreme Weather Events	4	0	0
Agricultural	Farmers	Extreme Events	Risk of Fire	AgriculturalExtreme Events	FarmersRisk of Fire	0	0	0
Agricultural	Farmers	Extreme Events	Risk of Flooding	AgriculturalExtreme Events	FarmersRisk of Flooding	5	2	4
Agricultural	Farmers	Fauna	Bait Fauna	AgriculturalFauna	FarmersBait Fauna	0	0	0
Agricultural	Farmers	Fauna	Charismatic Fauna	AgriculturalFauna	FarmersCharismatic Fauna	8	2	4
Agricultural	Farmers	Fauna	Commercially Important Fauna	AgriculturalFauna	FarmersCommercially Important Fauna	5	3	3
Agricultural	Farmers	Fauna	Edible Fauna	AgriculturalFauna	FarmersEdible Fauna	3	5	4
Agricultural	Farmers	Fauna	Fauna Community	AgriculturalFauna	FarmersFauna Community	4	3	2
Agricultural	Farmers	Fauna	Fauna for Fur/Hide/Trophy	AgriculturalFauna	FarmersFauna for Fur/Hide/Trophy	1	0	0
Agricultural	Farmers	Fauna	Fauna in General	AgriculturalFauna	FarmersFauna in General	19	8	10
Agricultural	Farmers	Fauna	Keystone Fauna	AgriculturalFauna	FarmersKeystone Fauna	0	0	0
Agricultural	Farmers	Fauna	Medicinal Fauna	AgriculturalFauna	FarmersMedicinal Fauna	0	0	0
Agricultural	Farmers	Fauna	Pest/Invasive Fauna	AgriculturalFauna	FarmersPest/Invasive Fauna	2	0	1
Agricultural	Farmers	Fauna	Pollinating Fauna	AgriculturalFauna	FarmersPollinating Fauna	1	1	1
Agricultural	Farmers	Fauna	Rare Fauna	AgriculturalFauna	FarmersRare Fauna	4	1	1
Agricultural	Farmers	Fauna	Spiritually/Culturally Important Fauna	AgriculturalFauna	FarmersSpiritually/Culturally Important Fauna	1	0	1
Agricultural	Farmers	Flora	Charismatic Flora	AgriculturalFlora	FarmersCharismatic Flora	9	5	2
Agricultural	Farmers	Flora	Commercially Important Flora	AgriculturalFlora	FarmersCommercially Important Flora	5	7	1
Agricultural	Farmers	Flora	Culturally Important Flora	AgriculturalFlora	FarmersCulturally Important Flora	3	0	0
Agricultural	Farmers	Flora	Edible Flora	AgriculturalFlora	FarmersEdible Flora	3	4	2
Agricultural	Farmers	Flora	Flora Community	AgriculturalFlora	FarmersFlora Community	4	3	1
Agricultural	Farmers	Flora	Flora in General	AgriculturalFlora	FarmersFlora in General	9	4	7
Agricultural	Farmers	Flora	Keystone Flora	AgriculturalFlora	FarmersKeystone Flora	0	0	0
Agricultural	Farmers	Flora	Pest/Invasive Flora	AgriculturalFlora	FarmersPest/Invasive Flora	2	1	2
Agricultural	Farmers	Flora	Rare Flora	AgriculturalFlora	FarmersRare Flora	1	1	0
Agricultural	Farmers	Fungi	Pest/Invasive Fungi	AgriculturalFungi	FarmersPest/Invasive Fungi	0	0	0
Agricultural	Farmers	Other Natural Components	Fiber Material Quality	AgriculturalOther Natural Components	FarmersFiber Material Quality	0	0	0
Agricultural	Farmers	Other Natural Components	Fiber Material Quantity	AgriculturalOther Natural Components	FarmersFiber Material Quantity	3	2	5
Agricultural	Farmers	Other Natural Components	Fuel Quantity	AgriculturalOther Natural Components	FarmersFuel Quantity	1	0	0
Agricultural	Farmers	Other Natural Components	Mineral/Chemical Quality	AgriculturalOther Natural Components	FarmersMineral/Chemical Quality	1	0	0
Agricultural	Farmers	Other Natural Components	Mineral/Chemical Quantity	AgriculturalOther Natural Components	FarmersMineral/Chemical Quantity	1	0	0
Agricultural	Farmers	Other Natural Components	Natural Materials (Sand/Rock) in General	AgriculturalOther Natural Components	FarmersNatural Materials (Sand/Rock) in General	0	1	0
Agricultural	Farmers	Other Natural Components	Ornamental Natural Materials (Shells/Bone)	AgriculturalOther Natural Components	FarmersOrnamental Natural Materials (Shells/Bone)	1	0	1
Agricultural	Farmers	Regulating or Buffering	Air Quality & Atmospheric Regulation	AgriculturalRegulating or Buffering	FarmersAir Quality & Atmospheric Regulation	1	0	0
Agricultural	Farmers	Regulating or Buffering	Climate & Carbon Regulation	AgriculturalRegulating or Buffering	FarmersClimate & Carbon Regulation	1	0	0
Agricultural	Farmers	Regulating or Buffering	Regulating Services in General	AgriculturalRegulating or Buffering	FarmersRegulating Services in General	12	8	8
Agricultural	Farmers	Regulating or Buffering	Soil & Sediment Regulation	AgriculturalRegulating or Buffering	FarmersSoil & Sediment Regulation	2	3	2
Agricultural	Farmers	Regulating or Buffering	Water Quality Regulation (Nutrients & Retention)	AgriculturalRegulating or Buffering	FarmersWater Quality Regulation (Nutrients & Retention)	12	3	9
Agricultural	Farmers	Soil	Soil in General	AgriculturalSoil	FarmersSoil in General	2	2	1
Agricultural	Farmers	Soil	Soil Quality	AgriculturalSoil	FarmersSoil Quality	7	0	6
Agricultural	Farmers	Soil	Soil Quantity	AgriculturalSoil	FarmersSoil Quantity	3	2	3
Agricultural	Farmers	Soil	Substrate Quality	AgriculturalSoil	FarmersSubstrate Quality	0	0	0
Agricultural	Farmers	Soil	Substrate Quantity	AgriculturalSoil	FarmersSubstrate Quantity	2	0	1
Agricultural	Farmers	Water	Water in General	AgriculturalWater	FarmersWater in General	6	6	1
Agricultural	Farmers	Water	Water Movement/Navigability	AgriculturalWater	FarmersWater Movement/Navigability	7	3	12
Agricultural	Farmers	Water	Water Quality	AgriculturalWater	FarmersWater Quality	8	3	6
Agricultural	Farmers	Water	Water Quantity	AgriculturalWater	FarmersWater Quantity	8	3	7
Agricultural	Foresters	Atmosphere	Air Quality	AgriculturalAtmosphere	ForestersAir Quality	0	0	0
Agricultural	Foresters	Atmosphere	Atmosphere/Weather in General	AgriculturalAtmosphere	ForestersAtmosphere/Weather in General	0	0	0
Agricultural	Foresters	Atmosphere	Precipitation	AgriculturalAtmosphere	ForestersPrecipitation	0	0	0
Agricultural	Foresters	Atmosphere	Sunlight	AgriculturalAtmosphere	ForestersSunlight	0	0	0
Agricultural	Foresters	Atmosphere	Temperature	AgriculturalAtmosphere	ForestersTemperature	0	0	0
Agricultural	Foresters	Atmosphere	Wind Strength & Speed	AgriculturalAtmosphere	ForestersWind Strength & Speed	0	0	0
Agricultural	Foresters	Composite	Aesthetic Open Space	AgriculturalComposite	ForestersAesthetic Open Space	0	1	1
Agricultural	Foresters	Composite	Aesthetic Sounds & Scents	AgriculturalComposite	ForestersAesthetic Sounds & Scents	0	0	0
Agricultural	Foresters	Composite	Aesthetic Viewscapes	AgriculturalComposite	ForestersAesthetic Viewscapes	3	1	0
Agricultural	Foresters	Composite	Multiple Ecosystem Components in General	AgriculturalComposite	ForestersMultiple Ecosystem Components in General	2	0	1
Agricultural	Foresters	Composite	Naturalness	AgriculturalComposite	ForestersNaturalness	14	8	9
Agricultural	Foresters	Composite	Open Land for Development	AgriculturalComposite	ForestersOpen Land for Development	7	5	8
Agricultural	Foresters	Extreme Events	Risk of Earthquakes and Landslides	AgriculturalExtreme Events	ForestersRisk of Earthquakes and Landslides	0	0	0
Agricultural	Foresters	Extreme Events	Risk of Extreme Events in General	AgriculturalExtreme Events	ForestersRisk of Extreme Events in General	0	0	0
Agricultural	Foresters	Extreme Events	Risk of Extreme Weather Events	AgriculturalExtreme Events	ForestersRisk of Extreme Weather Events	0	0	0
Agricultural	Foresters	Extreme Events	Risk of Fire	AgriculturalExtreme Events	ForestersRisk of Fire	0	2	0
Agricultural	Foresters	Extreme Events	Risk of Flooding	AgriculturalExtreme Events	ForestersRisk of Flooding	1	1	0
Agricultural	Foresters	Fauna	Bait Fauna	AgriculturalFauna	ForestersBait Fauna	1	0	0
Agricultural	Foresters	Fauna	Charismatic Fauna	AgriculturalFauna	ForestersCharismatic Fauna	0	2	0
Agricultural	Foresters	Fauna	Commercially Important Fauna	AgriculturalFauna	ForestersCommercially Important Fauna	2	3	0
Agricultural	Foresters	Fauna	Edible Fauna	AgriculturalFauna	ForestersEdible Fauna	6	1	1
Agricultural	Foresters	Fauna	Fauna Community	AgriculturalFauna	ForestersFauna Community	2	2	1
Agricultural	Foresters	Fauna	Fauna for Fur/Hide/Trophy	AgriculturalFauna	ForestersFauna for Fur/Hide/Trophy	0	0	0
Agricultural	Foresters	Fauna	Fauna in General	AgriculturalFauna	ForestersFauna in General	8	4	4
Agricultural	Foresters	Fauna	Keystone Fauna	AgriculturalFauna	ForestersKeystone Fauna	0	0	0
Agricultural	Foresters	Fauna	Medicinal Fauna	AgriculturalFauna	ForestersMedicinal Fauna	0	0	0
Agricultural	Foresters	Fauna	Pest/Invasive Fauna	AgriculturalFauna	ForestersPest/Invasive Fauna	1	0	0
Agricultural	Foresters	Fauna	Pollinating Fauna	AgriculturalFauna	ForestersPollinating Fauna	1	0	0
Agricultural	Foresters	Fauna	Rare Fauna	AgriculturalFauna	ForestersRare Fauna	0	1	0
Agricultural	Foresters	Fauna	Spiritually/Culturally Important Fauna	AgriculturalFauna	ForestersSpiritually/Culturally Important Fauna	1	0	1
Agricultural	Foresters	Flora	Charismatic Flora	AgriculturalFlora	ForestersCharismatic Flora	4	1	1
Agricultural	Foresters	Flora	Commercially Important Flora	AgriculturalFlora	ForestersCommercially Important Flora	3	2	1
Agricultural	Foresters	Flora	Culturally Important Flora	AgriculturalFlora	ForestersCulturally Important Flora	1	0	0
Agricultural	Foresters	Flora	Edible Flora	AgriculturalFlora	ForestersEdible Flora	0	0	0
Agricultural	Foresters	Flora	Flora Community	AgriculturalFlora	ForestersFlora Community	2	1	1
Agricultural	Foresters	Flora	Flora in General	AgriculturalFlora	ForestersFlora in General	6	4	2
Agricultural	Foresters	Flora	Keystone Flora	AgriculturalFlora	ForestersKeystone Flora	0	0	0
Agricultural	Foresters	Flora	Pest/Invasive Flora	AgriculturalFlora	ForestersPest/Invasive Flora	1	0	1
Agricultural	Foresters	Flora	Rare Flora	AgriculturalFlora	ForestersRare Flora	2	1	0
Agricultural	Foresters	Fungi	Pest/Invasive Fungi	AgriculturalFungi	ForestersPest/Invasive Fungi	0	0	0
Agricultural	Foresters	Other Natural Components	Fiber Material Quality	AgriculturalOther Natural Components	ForestersFiber Material Quality	0	0	0
Agricultural	Foresters	Other Natural Components	Fiber Material Quantity	AgriculturalOther Natural Components	ForestersFiber Material Quantity	3	2	1
Agricultural	Foresters	Other Natural Components	Fuel Quantity	AgriculturalOther Natural Components	ForestersFuel Quantity	0	0	0
Agricultural	Foresters	Other Natural Components	Mineral/Chemical Quality	AgriculturalOther Natural Components	ForestersMineral/Chemical Quality	0	0	0
Agricultural	Foresters	Other Natural Components	Mineral/Chemical Quantity	AgriculturalOther Natural Components	ForestersMineral/Chemical Quantity	0	0	0
Agricultural	Foresters	Other Natural Components	Natural Materials (Sand/Rock) in General	AgriculturalOther Natural Components	ForestersNatural Materials (Sand/Rock) in General	0	0	0
Agricultural	Foresters	Other Natural Components	Ornamental Natural Materials (Shells/Bone)	AgriculturalOther Natural Components	ForestersOrnamental Natural Materials (Shells/Bone)	1	0	0
Agricultural	Foresters	Regulating or Buffering	Air Quality & Atmospheric Regulation	AgriculturalRegulating or Buffering	ForestersAir Quality & Atmospheric Regulation	0	1	0
Agricultural	Foresters	Regulating or Buffering	Climate & Carbon Regulation	AgriculturalRegulating or Buffering	ForestersClimate & Carbon Regulation	0	0	0
Agricultural	Foresters	Regulating or Buffering	Regulating Services in General	AgriculturalRegulating or Buffering	ForestersRegulating Services in General	2	4	8
Agricultural	Foresters	Regulating or Buffering	Soil & Sediment Regulation	AgriculturalRegulating or Buffering	ForestersSoil & Sediment Regulation	1	0	0
Agricultural	Foresters	Regulating or Buffering	Water Quality Regulation (Nutrients & Retention)	AgriculturalRegulating or Buffering	ForestersWater Quality Regulation (Nutrients & Retention)	4	2	1
Agricultural	Foresters	Soil	Soil in General	AgriculturalSoil	ForestersSoil in General	0	0	0
Agricultural	Foresters	Soil	Soil Quality	AgriculturalSoil	ForestersSoil Quality	1	0	0
Agricultural	Foresters	Soil	Soil Quantity	AgriculturalSoil	ForestersSoil Quantity	1	1	0
Agricultural	Foresters	Soil	Substrate Quality	AgriculturalSoil	ForestersSubstrate Quality	0	0	0
Agricultural	Foresters	Soil	Substrate Quantity	AgriculturalSoil	ForestersSubstrate Quantity	2	0	0
Agricultural	Foresters	Water	Water in General	AgriculturalWater	ForestersWater in General	1	3	0
Agricultural	Foresters	Water	Water Movement/Navigability	AgriculturalWater	ForestersWater Movement/Navigability	3	0	2
Agricultural	Foresters	Water	Water Quality	AgriculturalWater	ForestersWater Quality	0	2	1
Agricultural	Foresters	Water	Water Quantity	AgriculturalWater	ForestersWater Quantity	2	2	2
Agricultural	Livestock Grazers	Atmosphere	Air Quality	AgriculturalAtmosphere	Livestock GrazersAir Quality	0	0	1
Agricultural	Livestock Grazers	Atmosphere	Atmosphere/Weather in General	AgriculturalAtmosphere	Livestock GrazersAtmosphere/Weather in General	0	0	2
Agricultural	Livestock Grazers	Atmosphere	Precipitation	AgriculturalAtmosphere	Livestock GrazersPrecipitation	0	0	1
Agricultural	Livestock Grazers	Atmosphere	Sunlight	AgriculturalAtmosphere	Livestock GrazersSunlight	0	0	0
Agricultural	Livestock Grazers	Atmosphere	Temperature	AgriculturalAtmosphere	Livestock GrazersTemperature	0	0	0
Agricultural	Livestock Grazers	Atmosphere	Wind Strength & Speed	AgriculturalAtmosphere	Livestock GrazersWind Strength & Speed	0	0	0
Agricultural	Livestock Grazers	Composite	Aesthetic Open Space	AgriculturalComposite	Livestock GrazersAesthetic Open Space	1	0	1
Agricultural	Livestock Grazers	Composite	Aesthetic Sounds & Scents	AgriculturalComposite	Livestock GrazersAesthetic Sounds & Scents	0	0	0
Agricultural	Livestock Grazers	Composite	Aesthetic Viewscapes	AgriculturalComposite	Livestock GrazersAesthetic Viewscapes	0	1	0
Agricultural	Livestock Grazers	Composite	Multiple Ecosystem Components in General	AgriculturalComposite	Livestock GrazersMultiple Ecosystem Components in General	0	0	5
Agricultural	Livestock Grazers	Composite	Naturalness	AgriculturalComposite	Livestock GrazersNaturalness	5	5	13
Agricultural	Livestock Grazers	Composite	Open Land for Development	AgriculturalComposite	Livestock GrazersOpen Land for Development	4	3	11
Agricultural	Livestock Grazers	Extreme Events	Risk of Earthquakes and Landslides	AgriculturalExtreme Events	Livestock GrazersRisk of Earthquakes and Landslides	0	0	0
Agricultural	Livestock Grazers	Extreme Events	Risk of Extreme Events in General	AgriculturalExtreme Events	Livestock GrazersRisk of Extreme Events in General	0	0	0
Agricultural	Livestock Grazers	Extreme Events	Risk of Extreme Weather Events	AgriculturalExtreme Events	Livestock GrazersRisk of Extreme Weather Events	0	0	0
Agricultural	Livestock Grazers	Extreme Events	Risk of Fire	AgriculturalExtreme Events	Livestock GrazersRisk of Fire	0	0	1
Agricultural	Livestock Grazers	Extreme Events	Risk of Flooding	AgriculturalExtreme Events	Livestock GrazersRisk of Flooding	0	0	5
Agricultural	Livestock Grazers	Fauna	Bait Fauna	AgriculturalFauna	Livestock GrazersBait Fauna	0	0	1
Agricultural	Livestock Grazers	Fauna	Charismatic Fauna	AgriculturalFauna	Livestock GrazersCharismatic Fauna	2	3	7
Agricultural	Livestock Grazers	Fauna	Commercially Important Fauna	AgriculturalFauna	Livestock GrazersCommercially Important Fauna	0	0	1
Agricultural	Livestock Grazers	Fauna	Edible Fauna	AgriculturalFauna	Livestock GrazersEdible Fauna	0	0	7
Agricultural	Livestock Grazers	Fauna	Fauna Community	AgriculturalFauna	Livestock GrazersFauna Community	0	1	3
Agricultural	Livestock Grazers	Fauna	Fauna for Fur/Hide/Trophy	AgriculturalFauna	Livestock GrazersFauna for Fur/Hide/Trophy	0	0	0
Agricultural	Livestock Grazers	Fauna	Fauna in General	AgriculturalFauna	Livestock GrazersFauna in General	3	4	13
Agricultural	Livestock Grazers	Fauna	Keystone Fauna	AgriculturalFauna	Livestock GrazersKeystone Fauna	0	0	0
Agricultural	Livestock Grazers	Fauna	Medicinal Fauna	AgriculturalFauna	Livestock GrazersMedicinal Fauna	0	0	0
Agricultural	Livestock Grazers	Fauna	Pest/Invasive Fauna	AgriculturalFauna	Livestock GrazersPest/Invasive Fauna	0	0	3
Agricultural	Livestock Grazers	Fauna	Pollinating Fauna	AgriculturalFauna	Livestock GrazersPollinating Fauna	0	0	0
Agricultural	Livestock Grazers	Fauna	Rare Fauna	AgriculturalFauna	Livestock GrazersRare Fauna	0	0	2
Agricultural	Livestock Grazers	Fauna	Spiritually/Culturally Important Fauna	AgriculturalFauna	Livestock GrazersSpiritually/Culturally Important Fauna	0	0	0
Agricultural	Livestock Grazers	Flora	Charismatic Flora	AgriculturalFlora	Livestock GrazersCharismatic Flora	1	3	5
Agricultural	Livestock Grazers	Flora	Commercially Important Flora	AgriculturalFlora	Livestock GrazersCommercially Important Flora	0	0	2
Agricultural	Livestock Grazers	Flora	Culturally Important Flora	AgriculturalFlora	Livestock GrazersCulturally Important Flora	1	0	0
Agricultural	Livestock Grazers	Flora	Edible Flora	AgriculturalFlora	Livestock GrazersEdible Flora	0	0	6
Agricultural	Livestock Grazers	Flora	Flora Community	AgriculturalFlora	Livestock GrazersFlora Community	1	1	5
Agricultural	Livestock Grazers	Flora	Flora in General	AgriculturalFlora	Livestock GrazersFlora in General	3	0	10
Agricultural	Livestock Grazers	Flora	Keystone Flora	AgriculturalFlora	Livestock GrazersKeystone Flora	0	0	0
Agricultural	Livestock Grazers	Flora	Pest/Invasive Flora	AgriculturalFlora	Livestock GrazersPest/Invasive Flora	1	2	5
Agricultural	Livestock Grazers	Flora	Rare Flora	AgriculturalFlora	Livestock GrazersRare Flora	1	0	0
Agricultural	Livestock Grazers	Fungi	Pest/Invasive Fungi	AgriculturalFungi	Livestock GrazersPest/Invasive Fungi	0	0	0
Agricultural	Livestock Grazers	Other Natural Components	Fiber Material Quality	AgriculturalOther Natural Components	Livestock GrazersFiber Material Quality	0	0	0
Agricultural	Livestock Grazers	Other Natural Components	Fiber Material Quantity	AgriculturalOther Natural Components	Livestock GrazersFiber Material Quantity	0	0	5
Agricultural	Livestock Grazers	Other Natural Components	Fuel Quantity	AgriculturalOther Natural Components	Livestock GrazersFuel Quantity	0	0	0
Agricultural	Livestock Grazers	Other Natural Components	Mineral/Chemical Quality	AgriculturalOther Natural Components	Livestock GrazersMineral/Chemical Quality	0	0	0
Agricultural	Livestock Grazers	Other Natural Components	Mineral/Chemical Quantity	AgriculturalOther Natural Components	Livestock GrazersMineral/Chemical Quantity	1	1	1
Agricultural	Livestock Grazers	Other Natural Components	Natural Materials (Sand/Rock) in General	AgriculturalOther Natural Components	Livestock GrazersNatural Materials (Sand/Rock) in General	0	0	0
Agricultural	Livestock Grazers	Other Natural Components	Ornamental Natural Materials (Shells/Bone)	AgriculturalOther Natural Components	Livestock GrazersOrnamental Natural Materials (Shells/Bone)	1	0	2
Agricultural	Livestock Grazers	Regulating or Buffering	Air Quality & Atmospheric Regulation	AgriculturalRegulating or Buffering	Livestock GrazersAir Quality & Atmospheric Regulation	0	0	2
Agricultural	Livestock Grazers	Regulating or Buffering	Climate & Carbon Regulation	AgriculturalRegulating or Buffering	Livestock GrazersClimate & Carbon Regulation	0	0	1
Agricultural	Livestock Grazers	Regulating or Buffering	Regulating Services in General	AgriculturalRegulating or Buffering	Livestock GrazersRegulating Services in General	2	0	6
Agricultural	Livestock Grazers	Regulating or Buffering	Soil & Sediment Regulation	AgriculturalRegulating or Buffering	Livestock GrazersSoil & Sediment Regulation	0	0	4
Agricultural	Livestock Grazers	Regulating or Buffering	Water Quality Regulation (Nutrients & Retention)	AgriculturalRegulating or Buffering	Livestock GrazersWater Quality Regulation (Nutrients & Retention)	0	0	10
Agricultural	Livestock Grazers	Soil	Soil in General	AgriculturalSoil	Livestock GrazersSoil in General	0	0	1
Agricultural	Livestock Grazers	Soil	Soil Quality	AgriculturalSoil	Livestock GrazersSoil Quality	2	0	2
Agricultural	Livestock Grazers	Soil	Soil Quantity	AgriculturalSoil	Livestock GrazersSoil Quantity	1	1	6
Agricultural	Livestock Grazers	Soil	Substrate Quality	AgriculturalSoil	Livestock GrazersSubstrate Quality	0	0	0
Agricultural	Livestock Grazers	Soil	Substrate Quantity	AgriculturalSoil	Livestock GrazersSubstrate Quantity	0	0	1
Agricultural	Livestock Grazers	Water	Water in General	AgriculturalWater	Livestock GrazersWater in General	0	2	3
Agricultural	Livestock Grazers	Water	Water Movement/Navigability	AgriculturalWater	Livestock GrazersWater Movement/Navigability	2	3	11
Agricultural	Livestock Grazers	Water	Water Quality	AgriculturalWater	Livestock GrazersWater Quality	1	2	2
Agricultural	Livestock Grazers	Water	Water Quantity	AgriculturalWater	Livestock GrazersWater Quantity	4	1	8
Commercial_Industrial	Commercial & Industrial in General	Atmosphere	Air Quality	Commercial_IndustrialAtmosphere	Commercial & Industrial in GeneralAir Quality	1	0	0
Commercial_Industrial	Commercial & Industrial in General	Atmosphere	Atmosphere/Weather in General	Commercial_IndustrialAtmosphere	Commercial & Industrial in GeneralAtmosphere/Weather in General	0	0	0
Commercial_Industrial	Commercial & Industrial in General	Atmosphere	Precipitation	Commercial_IndustrialAtmosphere	Commercial & Industrial in GeneralPrecipitation	0	1	0
Commercial_Industrial	Commercial & Industrial in General	Atmosphere	Sunlight	Commercial_IndustrialAtmosphere	Commercial & Industrial in GeneralSunlight	0	0	0
Commercial_Industrial	Commercial & Industrial in General	Atmosphere	Temperature	Commercial_IndustrialAtmosphere	Commercial & Industrial in GeneralTemperature	0	0	0
Commercial_Industrial	Commercial & Industrial in General	Atmosphere	Wind Strength & Speed	Commercial_IndustrialAtmosphere	Commercial & Industrial in GeneralWind Strength & Speed	0	0	0
Commercial_Industrial	Commercial & Industrial in General	Composite	Aesthetic Open Space	Commercial_IndustrialComposite	Commercial & Industrial in GeneralAesthetic Open Space	0	0	0
Commercial_Industrial	Commercial & Industrial in General	Composite	Aesthetic Sounds & Scents	Commercial_IndustrialComposite	Commercial & Industrial in GeneralAesthetic Sounds & Scents	0	1	0
Commercial_Industrial	Commercial & Industrial in General	Composite	Aesthetic Viewscapes	Commercial_IndustrialComposite	Commercial & Industrial in GeneralAesthetic Viewscapes	2	0	1
Commercial_Industrial	Commercial & Industrial in General	Composite	Multiple Ecosystem Components in General	Commercial_IndustrialComposite	Commercial & Industrial in GeneralMultiple Ecosystem Components in General	6	7	8
Commercial_Industrial	Commercial & Industrial in General	Composite	Naturalness	Commercial_IndustrialComposite	Commercial & Industrial in GeneralNaturalness	13	21	6
Commercial_Industrial	Commercial & Industrial in General	Composite	Open Land for Development	Commercial_IndustrialComposite	Commercial & Industrial in GeneralOpen Land for Development	4	4	5
Commercial_Industrial	Commercial & Industrial in General	Extreme Events	Risk of Earthquakes and Landslides	Commercial_IndustrialExtreme Events	Commercial & Industrial in GeneralRisk of Earthquakes and Landslides	0	0	0
Commercial_Industrial	Commercial & Industrial in General	Extreme Events	Risk of Extreme Events in General	Commercial_IndustrialExtreme Events	Commercial & Industrial in GeneralRisk of Extreme Events in General	0	0	0
Commercial_Industrial	Commercial & Industrial in General	Extreme Events	Risk of Extreme Weather Events	Commercial_IndustrialExtreme Events	Commercial & Industrial in GeneralRisk of Extreme Weather Events	2	1	0
Commercial_Industrial	Commercial & Industrial in General	Extreme Events	Risk of Fire	Commercial_IndustrialExtreme Events	Commercial & Industrial in GeneralRisk of Fire	0	0	0
Commercial_Industrial	Commercial & Industrial in General	Extreme Events	Risk of Flooding	Commercial_IndustrialExtreme Events	Commercial & Industrial in GeneralRisk of Flooding	7	6	2
Commercial_Industrial	Commercial & Industrial in General	Fauna	Bait Fauna	Commercial_IndustrialFauna	Commercial & Industrial in GeneralBait Fauna	0	0	0
Commercial_Industrial	Commercial & Industrial in General	Fauna	Charismatic Fauna	Commercial_IndustrialFauna	Commercial & Industrial in GeneralCharismatic Fauna	2	2	0
Commercial_Industrial	Commercial & Industrial in General	Fauna	Commercially Important Fauna	Commercial_IndustrialFauna	Commercial & Industrial in GeneralCommercially Important Fauna	4	4	2
Commercial_Industrial	Commercial & Industrial in General	Fauna	Edible Fauna	Commercial_IndustrialFauna	Commercial & Industrial in GeneralEdible Fauna	1	3	0
Commercial_Industrial	Commercial & Industrial in General	Fauna	Fauna Community	Commercial_IndustrialFauna	Commercial & Industrial in GeneralFauna Community	2	5	0
Commercial_Industrial	Commercial & Industrial in General	Fauna	Fauna for Fur/Hide/Trophy	Commercial_IndustrialFauna	Commercial & Industrial in GeneralFauna for Fur/Hide/Trophy	0	1	0
Commercial_Industrial	Commercial & Industrial in General	Fauna	Fauna in General	Commercial_IndustrialFauna	Commercial & Industrial in GeneralFauna in General	1	5	2
Commercial_Industrial	Commercial & Industrial in General	Fauna	Keystone Fauna	Commercial_IndustrialFauna	Commercial & Industrial in GeneralKeystone Fauna	0	0	0
Commercial_Industrial	Commercial & Industrial in General	Fauna	Medicinal Fauna	Commercial_IndustrialFauna	Commercial & Industrial in GeneralMedicinal Fauna	0	0	0
Commercial_Industrial	Commercial & Industrial in General	Fauna	Pest/Invasive Fauna	Commercial_IndustrialFauna	Commercial & Industrial in GeneralPest/Invasive Fauna	0	0	1
Commercial_Industrial	Commercial & Industrial in General	Fauna	Pollinating Fauna	Commercial_IndustrialFauna	Commercial & Industrial in GeneralPollinating Fauna	0	1	0
Commercial_Industrial	Commercial & Industrial in General	Fauna	Rare Fauna	Commercial_IndustrialFauna	Commercial & Industrial in GeneralRare Fauna	1	1	1
Commercial_Industrial	Commercial & Industrial in General	Fauna	Spiritually/Culturally Important Fauna	Commercial_IndustrialFauna	Commercial & Industrial in GeneralSpiritually/Culturally Important Fauna	1	2	0
Commercial_Industrial	Commercial & Industrial in General	Flora	Charismatic Flora	Commercial_IndustrialFlora	Commercial & Industrial in GeneralCharismatic Flora	2	0	0
Commercial_Industrial	Commercial & Industrial in General	Flora	Commercially Important Flora	Commercial_IndustrialFlora	Commercial & Industrial in GeneralCommercially Important Flora	2	4	4
Commercial_Industrial	Commercial & Industrial in General	Flora	Culturally Important Flora	Commercial_IndustrialFlora	Commercial & Industrial in GeneralCulturally Important Flora	0	0	0
Commercial_Industrial	Commercial & Industrial in General	Flora	Edible Flora	Commercial_IndustrialFlora	Commercial & Industrial in GeneralEdible Flora	0	0	0
Commercial_Industrial	Commercial & Industrial in General	Flora	Flora Community	Commercial_IndustrialFlora	Commercial & Industrial in GeneralFlora Community	2	3	0
Commercial_Industrial	Commercial & Industrial in General	Flora	Flora in General	Commercial_IndustrialFlora	Commercial & Industrial in GeneralFlora in General	0	3	1
Commercial_Industrial	Commercial & Industrial in General	Flora	Keystone Flora	Commercial_IndustrialFlora	Commercial & Industrial in GeneralKeystone Flora	0	0	0
Commercial_Industrial	Commercial & Industrial in General	Flora	Pest/Invasive Flora	Commercial_IndustrialFlora	Commercial & Industrial in GeneralPest/Invasive Flora	0	0	1
Commercial_Industrial	Commercial & Industrial in General	Flora	Rare Flora	Commercial_IndustrialFlora	Commercial & Industrial in GeneralRare Flora	1	0	0
Commercial_Industrial	Commercial & Industrial in General	Fungi	Pest/Invasive Fungi	Commercial_IndustrialFungi	Commercial & Industrial in GeneralPest/Invasive Fungi	0	0	0
Commercial_Industrial	Commercial & Industrial in General	Other Natural Components	Fiber Material Quality	Commercial_IndustrialOther Natural Components	Commercial & Industrial in GeneralFiber Material Quality	0	0	0
Commercial_Industrial	Commercial & Industrial in General	Other Natural Components	Fiber Material Quantity	Commercial_IndustrialOther Natural Components	Commercial & Industrial in GeneralFiber Material Quantity	1	0	0
Commercial_Industrial	Commercial & Industrial in General	Other Natural Components	Fuel Quantity	Commercial_IndustrialOther Natural Components	Commercial & Industrial in GeneralFuel Quantity	0	0	0
Commercial_Industrial	Commercial & Industrial in General	Other Natural Components	Mineral/Chemical Quality	Commercial_IndustrialOther Natural Components	Commercial & Industrial in GeneralMineral/Chemical Quality	0	0	0
Commercial_Industrial	Commercial & Industrial in General	Other Natural Components	Mineral/Chemical Quantity	Commercial_IndustrialOther Natural Components	Commercial & Industrial in GeneralMineral/Chemical Quantity	0	1	1
Commercial_Industrial	Commercial & Industrial in General	Other Natural Components	Natural Materials (Sand/Rock) in General	Commercial_IndustrialOther Natural Components	Commercial & Industrial in GeneralNatural Materials (Sand/Rock) in General	0	1	0
Commercial_Industrial	Commercial & Industrial in General	Other Natural Components	Ornamental Natural Materials (Shells/Bone)	Commercial_IndustrialOther Natural Components	Commercial & Industrial in GeneralOrnamental Natural Materials (Shells/Bone)	0	0	0
Commercial_Industrial	Commercial & Industrial in General	Regulating or Buffering	Air Quality & Atmospheric Regulation	Commercial_IndustrialRegulating or Buffering	Commercial & Industrial in GeneralAir Quality & Atmospheric Regulation	1	0	1
Commercial_Industrial	Commercial & Industrial in General	Regulating or Buffering	Climate & Carbon Regulation	Commercial_IndustrialRegulating or Buffering	Commercial & Industrial in GeneralClimate & Carbon Regulation	0	0	0
Commercial_Industrial	Commercial & Industrial in General	Regulating or Buffering	Regulating Services in General	Commercial_IndustrialRegulating or Buffering	Commercial & Industrial in GeneralRegulating Services in General	2	5	2
Commercial_Industrial	Commercial & Industrial in General	Regulating or Buffering	Soil & Sediment Regulation	Commercial_IndustrialRegulating or Buffering	Commercial & Industrial in GeneralSoil & Sediment Regulation	0	3	0
Commercial_Industrial	Commercial & Industrial in General	Regulating or Buffering	Water Quality Regulation (Nutrients & Retention)	Commercial_IndustrialRegulating or Buffering	Commercial & Industrial in GeneralWater Quality Regulation (Nutrients & Retention)	3	3	4
Commercial_Industrial	Commercial & Industrial in General	Soil	Soil in General	Commercial_IndustrialSoil	Commercial & Industrial in GeneralSoil in General	0	0	0
Commercial_Industrial	Commercial & Industrial in General	Soil	Soil Quality	Commercial_IndustrialSoil	Commercial & Industrial in GeneralSoil Quality	0	2	1
Commercial_Industrial	Commercial & Industrial in General	Soil	Soil Quantity	Commercial_IndustrialSoil	Commercial & Industrial in GeneralSoil Quantity	0	1	0
Commercial_Industrial	Commercial & Industrial in General	Soil	Substrate Quality	Commercial_IndustrialSoil	Commercial & Industrial in GeneralSubstrate Quality	0	0	0
Commercial_Industrial	Commercial & Industrial in General	Soil	Substrate Quantity	Commercial_IndustrialSoil	Commercial & Industrial in GeneralSubstrate Quantity	0	0	0
Commercial_Industrial	Commercial & Industrial in General	Water	Water in General	Commercial_IndustrialWater	Commercial & Industrial in GeneralWater in General	0	4	1
Commercial_Industrial	Commercial & Industrial in General	Water	Water Movement/Navigability	Commercial_IndustrialWater	Commercial & Industrial in GeneralWater Movement/Navigability	4	5	5
Commercial_Industrial	Commercial & Industrial in General	Water	Water Quality	Commercial_IndustrialWater	Commercial & Industrial in GeneralWater Quality	4	5	1
Commercial_Industrial	Commercial & Industrial in General	Water	Water Quantity	Commercial_IndustrialWater	Commercial & Industrial in GeneralWater Quantity	3	6	3
Commercial_Industrial	Commercial Food Extractors & Fisheries	Atmosphere	Air Quality	Commercial_IndustrialAtmosphere	Commercial Food Extractors & FisheriesAir Quality	0	2	1
Commercial_Industrial	Commercial Food Extractors & Fisheries	Atmosphere	Atmosphere/Weather in General	Commercial_IndustrialAtmosphere	Commercial Food Extractors & FisheriesAtmosphere/Weather in General	0	0	1
Commercial_Industrial	Commercial Food Extractors & Fisheries	Atmosphere	Precipitation	Commercial_IndustrialAtmosphere	Commercial Food Extractors & FisheriesPrecipitation	0	1	0
Commercial_Industrial	Commercial Food Extractors & Fisheries	Atmosphere	Sunlight	Commercial_IndustrialAtmosphere	Commercial Food Extractors & FisheriesSunlight	0	0	0
Commercial_Industrial	Commercial Food Extractors & Fisheries	Atmosphere	Temperature	Commercial_IndustrialAtmosphere	Commercial Food Extractors & FisheriesTemperature	0	0	0
Commercial_Industrial	Commercial Food Extractors & Fisheries	Atmosphere	Wind Strength & Speed	Commercial_IndustrialAtmosphere	Commercial Food Extractors & FisheriesWind Strength & Speed	0	0	0
Commercial_Industrial	Commercial Food Extractors & Fisheries	Composite	Aesthetic Open Space	Commercial_IndustrialComposite	Commercial Food Extractors & FisheriesAesthetic Open Space	0	1	0
Commercial_Industrial	Commercial Food Extractors & Fisheries	Composite	Aesthetic Sounds & Scents	Commercial_IndustrialComposite	Commercial Food Extractors & FisheriesAesthetic Sounds & Scents	0	0	0
Commercial_Industrial	Commercial Food Extractors & Fisheries	Composite	Aesthetic Viewscapes	Commercial_IndustrialComposite	Commercial Food Extractors & FisheriesAesthetic Viewscapes	0	1	1
Commercial_Industrial	Commercial Food Extractors & Fisheries	Composite	Multiple Ecosystem Components in General	Commercial_IndustrialComposite	Commercial Food Extractors & FisheriesMultiple Ecosystem Components in General	9	16	3
Commercial_Industrial	Commercial Food Extractors & Fisheries	Composite	Naturalness	Commercial_IndustrialComposite	Commercial Food Extractors & FisheriesNaturalness	21	31	12
Commercial_Industrial	Commercial Food Extractors & Fisheries	Composite	Open Land for Development	Commercial_IndustrialComposite	Commercial Food Extractors & FisheriesOpen Land for Development	5	6	4
Commercial_Industrial	Commercial Food Extractors & Fisheries	Extreme Events	Risk of Earthquakes and Landslides	Commercial_IndustrialExtreme Events	Commercial Food Extractors & FisheriesRisk of Earthquakes and Landslides	0	0	0
Commercial_Industrial	Commercial Food Extractors & Fisheries	Extreme Events	Risk of Extreme Events in General	Commercial_IndustrialExtreme Events	Commercial Food Extractors & FisheriesRisk of Extreme Events in General	0	0	0
Commercial_Industrial	Commercial Food Extractors & Fisheries	Extreme Events	Risk of Extreme Weather Events	Commercial_IndustrialExtreme Events	Commercial Food Extractors & FisheriesRisk of Extreme Weather Events	1	10	0
Commercial_Industrial	Commercial Food Extractors & Fisheries	Extreme Events	Risk of Fire	Commercial_IndustrialExtreme Events	Commercial Food Extractors & FisheriesRisk of Fire	0	1	0
Commercial_Industrial	Commercial Food Extractors & Fisheries	Extreme Events	Risk of Flooding	Commercial_IndustrialExtreme Events	Commercial Food Extractors & FisheriesRisk of Flooding	4	15	1
Commercial_Industrial	Commercial Food Extractors & Fisheries	Fauna	Bait Fauna	Commercial_IndustrialFauna	Commercial Food Extractors & FisheriesBait Fauna	2	0	1
Commercial_Industrial	Commercial Food Extractors & Fisheries	Fauna	Charismatic Fauna	Commercial_IndustrialFauna	Commercial Food Extractors & FisheriesCharismatic Fauna	3	13	2
Commercial_Industrial	Commercial Food Extractors & Fisheries	Fauna	Commercially Important Fauna	Commercial_IndustrialFauna	Commercial Food Extractors & FisheriesCommercially Important Fauna	19	25	14
Commercial_Industrial	Commercial Food Extractors & Fisheries	Fauna	Edible Fauna	Commercial_IndustrialFauna	Commercial Food Extractors & FisheriesEdible Fauna	28	37	15
Commercial_Industrial	Commercial Food Extractors & Fisheries	Fauna	Fauna Community	Commercial_IndustrialFauna	Commercial Food Extractors & FisheriesFauna Community	1	7	1
Commercial_Industrial	Commercial Food Extractors & Fisheries	Fauna	Fauna for Fur/Hide/Trophy	Commercial_IndustrialFauna	Commercial Food Extractors & FisheriesFauna for Fur/Hide/Trophy	1	4	2
Commercial_Industrial	Commercial Food Extractors & Fisheries	Fauna	Fauna in General	Commercial_IndustrialFauna	Commercial Food Extractors & FisheriesFauna in General	16	19	9
Commercial_Industrial	Commercial Food Extractors & Fisheries	Fauna	Keystone Fauna	Commercial_IndustrialFauna	Commercial Food Extractors & FisheriesKeystone Fauna	1	3	0
Commercial_Industrial	Commercial Food Extractors & Fisheries	Fauna	Medicinal Fauna	Commercial_IndustrialFauna	Commercial Food Extractors & FisheriesMedicinal Fauna	0	0	2
Commercial_Industrial	Commercial Food Extractors & Fisheries	Fauna	Pest/Invasive Fauna	Commercial_IndustrialFauna	Commercial Food Extractors & FisheriesPest/Invasive Fauna	4	2	3
Commercial_Industrial	Commercial Food Extractors & Fisheries	Fauna	Pollinating Fauna	Commercial_IndustrialFauna	Commercial Food Extractors & FisheriesPollinating Fauna	0	1	0
Commercial_Industrial	Commercial Food Extractors & Fisheries	Fauna	Rare Fauna	Commercial_IndustrialFauna	Commercial Food Extractors & FisheriesRare Fauna	3	10	2
Commercial_Industrial	Commercial Food Extractors & Fisheries	Fauna	Spiritually/Culturally Important Fauna	Commercial_IndustrialFauna	Commercial Food Extractors & FisheriesSpiritually/Culturally Important Fauna	1	3	3
Commercial_Industrial	Commercial Food Extractors & Fisheries	Flora	Charismatic Flora	Commercial_IndustrialFlora	Commercial Food Extractors & FisheriesCharismatic Flora	1	2	1
Commercial_Industrial	Commercial Food Extractors & Fisheries	Flora	Commercially Important Flora	Commercial_IndustrialFlora	Commercial Food Extractors & FisheriesCommercially Important Flora	6	8	5
Commercial_Industrial	Commercial Food Extractors & Fisheries	Flora	Culturally Important Flora	Commercial_IndustrialFlora	Commercial Food Extractors & FisheriesCulturally Important Flora	1	1	0
Commercial_Industrial	Commercial Food Extractors & Fisheries	Flora	Edible Flora	Commercial_IndustrialFlora	Commercial Food Extractors & FisheriesEdible Flora	0	4	4
Commercial_Industrial	Commercial Food Extractors & Fisheries	Flora	Flora Community	Commercial_IndustrialFlora	Commercial Food Extractors & FisheriesFlora Community	0	5	2
Commercial_Industrial	Commercial Food Extractors & Fisheries	Flora	Flora in General	Commercial_IndustrialFlora	Commercial Food Extractors & FisheriesFlora in General	6	7	0
Commercial_Industrial	Commercial Food Extractors & Fisheries	Flora	Keystone Flora	Commercial_IndustrialFlora	Commercial Food Extractors & FisheriesKeystone Flora	0	1	0
Commercial_Industrial	Commercial Food Extractors & Fisheries	Flora	Pest/Invasive Flora	Commercial_IndustrialFlora	Commercial Food Extractors & FisheriesPest/Invasive Flora	0	0	1
Commercial_Industrial	Commercial Food Extractors & Fisheries	Flora	Rare Flora	Commercial_IndustrialFlora	Commercial Food Extractors & FisheriesRare Flora	0	1	0
Commercial_Industrial	Commercial Food Extractors & Fisheries	Fungi	Pest/Invasive Fungi	Commercial_IndustrialFungi	Commercial Food Extractors & FisheriesPest/Invasive Fungi	0	0	0
Commercial_Industrial	Commercial Food Extractors & Fisheries	Other Natural Components	Fiber Material Quality	Commercial_IndustrialOther Natural Components	Commercial Food Extractors & FisheriesFiber Material Quality	0	0	0
Commercial_Industrial	Commercial Food Extractors & Fisheries	Other Natural Components	Fiber Material Quantity	Commercial_IndustrialOther Natural Components	Commercial Food Extractors & FisheriesFiber Material Quantity	0	1	0
Commercial_Industrial	Commercial Food Extractors & Fisheries	Other Natural Components	Fuel Quantity	Commercial_IndustrialOther Natural Components	Commercial Food Extractors & FisheriesFuel Quantity	0	1	0
Commercial_Industrial	Commercial Food Extractors & Fisheries	Other Natural Components	Mineral/Chemical Quality	Commercial_IndustrialOther Natural Components	Commercial Food Extractors & FisheriesMineral/Chemical Quality	0	0	0
Commercial_Industrial	Commercial Food Extractors & Fisheries	Other Natural Components	Mineral/Chemical Quantity	Commercial_IndustrialOther Natural Components	Commercial Food Extractors & FisheriesMineral/Chemical Quantity	0	1	0
Commercial_Industrial	Commercial Food Extractors & Fisheries	Other Natural Components	Natural Materials (Sand/Rock) in General	Commercial_IndustrialOther Natural Components	Commercial Food Extractors & FisheriesNatural Materials (Sand/Rock) in General	0	0	0
Commercial_Industrial	Commercial Food Extractors & Fisheries	Other Natural Components	Ornamental Natural Materials (Shells/Bone)	Commercial_IndustrialOther Natural Components	Commercial Food Extractors & FisheriesOrnamental Natural Materials (Shells/Bone)	1	1	0
Commercial_Industrial	Commercial Food Extractors & Fisheries	Regulating or Buffering	Air Quality & Atmospheric Regulation	Commercial_IndustrialRegulating or Buffering	Commercial Food Extractors & FisheriesAir Quality & Atmospheric Regulation	0	1	0
Commercial_Industrial	Commercial Food Extractors & Fisheries	Regulating or Buffering	Climate & Carbon Regulation	Commercial_IndustrialRegulating or Buffering	Commercial Food Extractors & FisheriesClimate & Carbon Regulation	0	1	1
Commercial_Industrial	Commercial Food Extractors & Fisheries	Regulating or Buffering	Regulating Services in General	Commercial_IndustrialRegulating or Buffering	Commercial Food Extractors & FisheriesRegulating Services in General	10	17	0
Commercial_Industrial	Commercial Food Extractors & Fisheries	Regulating or Buffering	Soil & Sediment Regulation	Commercial_IndustrialRegulating or Buffering	Commercial Food Extractors & FisheriesSoil & Sediment Regulation	5	7	1
Commercial_Industrial	Commercial Food Extractors & Fisheries	Regulating or Buffering	Water Quality Regulation (Nutrients & Retention)	Commercial_IndustrialRegulating or Buffering	Commercial Food Extractors & FisheriesWater Quality Regulation (Nutrients & Retention)	7	14	5
Commercial_Industrial	Commercial Food Extractors & Fisheries	Soil	Soil in General	Commercial_IndustrialSoil	Commercial Food Extractors & FisheriesSoil in General	0	0	0
Commercial_Industrial	Commercial Food Extractors & Fisheries	Soil	Soil Quality	Commercial_IndustrialSoil	Commercial Food Extractors & FisheriesSoil Quality	1	2	0
Commercial_Industrial	Commercial Food Extractors & Fisheries	Soil	Soil Quantity	Commercial_IndustrialSoil	Commercial Food Extractors & FisheriesSoil Quantity	1	2	2
Commercial_Industrial	Commercial Food Extractors & Fisheries	Soil	Substrate Quality	Commercial_IndustrialSoil	Commercial Food Extractors & FisheriesSubstrate Quality	0	0	0
Commercial_Industrial	Commercial Food Extractors & Fisheries	Soil	Substrate Quantity	Commercial_IndustrialSoil	Commercial Food Extractors & FisheriesSubstrate Quantity	1	1	0
Commercial_Industrial	Commercial Food Extractors & Fisheries	Water	Water in General	Commercial_IndustrialWater	Commercial Food Extractors & FisheriesWater in General	1	9	2
Commercial_Industrial	Commercial Food Extractors & Fisheries	Water	Water Movement/Navigability	Commercial_IndustrialWater	Commercial Food Extractors & FisheriesWater Movement/Navigability	4	15	6
Commercial_Industrial	Commercial Food Extractors & Fisheries	Water	Water Quality	Commercial_IndustrialWater	Commercial Food Extractors & FisheriesWater Quality	6	10	3
Commercial_Industrial	Commercial Food Extractors & Fisheries	Water	Water Quantity	Commercial_IndustrialWater	Commercial Food Extractors & FisheriesWater Quantity	5	15	3
Commercial_Industrial	Commercial Fur/Hide Trappers	Atmosphere	Air Quality	Commercial_IndustrialAtmosphere	Commercial Fur/Hide TrappersAir Quality	0	0	0
Commercial_Industrial	Commercial Fur/Hide Trappers	Atmosphere	Atmosphere/Weather in General	Commercial_IndustrialAtmosphere	Commercial Fur/Hide TrappersAtmosphere/Weather in General	0	0	0
Commercial_Industrial	Commercial Fur/Hide Trappers	Atmosphere	Precipitation	Commercial_IndustrialAtmosphere	Commercial Fur/Hide TrappersPrecipitation	0	0	0
Commercial_Industrial	Commercial Fur/Hide Trappers	Atmosphere	Sunlight	Commercial_IndustrialAtmosphere	Commercial Fur/Hide TrappersSunlight	0	0	0
Commercial_Industrial	Commercial Fur/Hide Trappers	Atmosphere	Temperature	Commercial_IndustrialAtmosphere	Commercial Fur/Hide TrappersTemperature	0	0	0
Commercial_Industrial	Commercial Fur/Hide Trappers	Atmosphere	Wind Strength & Speed	Commercial_IndustrialAtmosphere	Commercial Fur/Hide TrappersWind Strength & Speed	0	0	0
Commercial_Industrial	Commercial Fur/Hide Trappers	Composite	Aesthetic Open Space	Commercial_IndustrialComposite	Commercial Fur/Hide TrappersAesthetic Open Space	0	0	0
Commercial_Industrial	Commercial Fur/Hide Trappers	Composite	Aesthetic Sounds & Scents	Commercial_IndustrialComposite	Commercial Fur/Hide TrappersAesthetic Sounds & Scents	0	0	0
Commercial_Industrial	Commercial Fur/Hide Trappers	Composite	Aesthetic Viewscapes	Commercial_IndustrialComposite	Commercial Fur/Hide TrappersAesthetic Viewscapes	0	0	0
Commercial_Industrial	Commercial Fur/Hide Trappers	Composite	Multiple Ecosystem Components in General	Commercial_IndustrialComposite	Commercial Fur/Hide TrappersMultiple Ecosystem Components in General	2	0	1
Commercial_Industrial	Commercial Fur/Hide Trappers	Composite	Naturalness	Commercial_IndustrialComposite	Commercial Fur/Hide TrappersNaturalness	3	2	0
Commercial_Industrial	Commercial Fur/Hide Trappers	Composite	Open Land for Development	Commercial_IndustrialComposite	Commercial Fur/Hide TrappersOpen Land for Development	1	0	0
Commercial_Industrial	Commercial Fur/Hide Trappers	Extreme Events	Risk of Earthquakes and Landslides	Commercial_IndustrialExtreme Events	Commercial Fur/Hide TrappersRisk of Earthquakes and Landslides	0	0	0
Commercial_Industrial	Commercial Fur/Hide Trappers	Extreme Events	Risk of Extreme Events in General	Commercial_IndustrialExtreme Events	Commercial Fur/Hide TrappersRisk of Extreme Events in General	0	0	0
Commercial_Industrial	Commercial Fur/Hide Trappers	Extreme Events	Risk of Extreme Weather Events	Commercial_IndustrialExtreme Events	Commercial Fur/Hide TrappersRisk of Extreme Weather Events	0	0	0
Commercial_Industrial	Commercial Fur/Hide Trappers	Extreme Events	Risk of Fire	Commercial_IndustrialExtreme Events	Commercial Fur/Hide TrappersRisk of Fire	0	0	0
Commercial_Industrial	Commercial Fur/Hide Trappers	Extreme Events	Risk of Flooding	Commercial_IndustrialExtreme Events	Commercial Fur/Hide TrappersRisk of Flooding	0	0	0
Commercial_Industrial	Commercial Fur/Hide Trappers	Fauna	Bait Fauna	Commercial_IndustrialFauna	Commercial Fur/Hide TrappersBait Fauna	0	0	0
Commercial_Industrial	Commercial Fur/Hide Trappers	Fauna	Charismatic Fauna	Commercial_IndustrialFauna	Commercial Fur/Hide TrappersCharismatic Fauna	1	2	0
Commercial_Industrial	Commercial Fur/Hide Trappers	Fauna	Commercially Important Fauna	Commercial_IndustrialFauna	Commercial Fur/Hide TrappersCommercially Important Fauna	3	7	1
Commercial_Industrial	Commercial Fur/Hide Trappers	Fauna	Edible Fauna	Commercial_IndustrialFauna	Commercial Fur/Hide TrappersEdible Fauna	4	7	3
Commercial_Industrial	Commercial Fur/Hide Trappers	Fauna	Fauna Community	Commercial_IndustrialFauna	Commercial Fur/Hide TrappersFauna Community	0	0	0
Commercial_Industrial	Commercial Fur/Hide Trappers	Fauna	Fauna for Fur/Hide/Trophy	Commercial_IndustrialFauna	Commercial Fur/Hide TrappersFauna for Fur/Hide/Trophy	1	4	1
Commercial_Industrial	Commercial Fur/Hide Trappers	Fauna	Fauna in General	Commercial_IndustrialFauna	Commercial Fur/Hide TrappersFauna in General	3	1	1
Commercial_Industrial	Commercial Fur/Hide Trappers	Fauna	Keystone Fauna	Commercial_IndustrialFauna	Commercial Fur/Hide TrappersKeystone Fauna	0	0	0
Commercial_Industrial	Commercial Fur/Hide Trappers	Fauna	Medicinal Fauna	Commercial_IndustrialFauna	Commercial Fur/Hide TrappersMedicinal Fauna	0	0	0
Commercial_Industrial	Commercial Fur/Hide Trappers	Fauna	Pest/Invasive Fauna	Commercial_IndustrialFauna	Commercial Fur/Hide TrappersPest/Invasive Fauna	1	0	0
Commercial_Industrial	Commercial Fur/Hide Trappers	Fauna	Pollinating Fauna	Commercial_IndustrialFauna	Commercial Fur/Hide TrappersPollinating Fauna	0	0	0
Commercial_Industrial	Commercial Fur/Hide Trappers	Fauna	Rare Fauna	Commercial_IndustrialFauna	Commercial Fur/Hide TrappersRare Fauna	0	0	0
Commercial_Industrial	Commercial Fur/Hide Trappers	Fauna	Spiritually/Culturally Important Fauna	Commercial_IndustrialFauna	Commercial Fur/Hide TrappersSpiritually/Culturally Important Fauna	0	1	0
Commercial_Industrial	Commercial Fur/Hide Trappers	Flora	Charismatic Flora	Commercial_IndustrialFlora	Commercial Fur/Hide TrappersCharismatic Flora	0	0	0
Commercial_Industrial	Commercial Fur/Hide Trappers	Flora	Commercially Important Flora	Commercial_IndustrialFlora	Commercial Fur/Hide TrappersCommercially Important Flora	0	1	1
Commercial_Industrial	Commercial Fur/Hide Trappers	Flora	Culturally Important Flora	Commercial_IndustrialFlora	Commercial Fur/Hide TrappersCulturally Important Flora	0	1	0
Commercial_Industrial	Commercial Fur/Hide Trappers	Flora	Edible Flora	Commercial_IndustrialFlora	Commercial Fur/Hide TrappersEdible Flora	0	2	0
Commercial_Industrial	Commercial Fur/Hide Trappers	Flora	Flora Community	Commercial_IndustrialFlora	Commercial Fur/Hide TrappersFlora Community	0	3	0
Commercial_Industrial	Commercial Fur/Hide Trappers	Flora	Flora in General	Commercial_IndustrialFlora	Commercial Fur/Hide TrappersFlora in General	0	0	0
Commercial_Industrial	Commercial Fur/Hide Trappers	Flora	Keystone Flora	Commercial_IndustrialFlora	Commercial Fur/Hide TrappersKeystone Flora	0	0	0
Commercial_Industrial	Commercial Fur/Hide Trappers	Flora	Pest/Invasive Flora	Commercial_IndustrialFlora	Commercial Fur/Hide TrappersPest/Invasive Flora	0	0	0
Commercial_Industrial	Commercial Fur/Hide Trappers	Flora	Rare Flora	Commercial_IndustrialFlora	Commercial Fur/Hide TrappersRare Flora	0	0	0
Commercial_Industrial	Commercial Fur/Hide Trappers	Fungi	Pest/Invasive Fungi	Commercial_IndustrialFungi	Commercial Fur/Hide TrappersPest/Invasive Fungi	0	0	0
Commercial_Industrial	Commercial Fur/Hide Trappers	Other Natural Components	Fiber Material Quality	Commercial_IndustrialOther Natural Components	Commercial Fur/Hide TrappersFiber Material Quality	0	0	0
Commercial_Industrial	Commercial Fur/Hide Trappers	Other Natural Components	Fiber Material Quantity	Commercial_IndustrialOther Natural Components	Commercial Fur/Hide TrappersFiber Material Quantity	0	0	0
Commercial_Industrial	Commercial Fur/Hide Trappers	Other Natural Components	Fuel Quantity	Commercial_IndustrialOther Natural Components	Commercial Fur/Hide TrappersFuel Quantity	0	0	0
Commercial_Industrial	Commercial Fur/Hide Trappers	Other Natural Components	Mineral/Chemical Quality	Commercial_IndustrialOther Natural Components	Commercial Fur/Hide TrappersMineral/Chemical Quality	0	0	0
Commercial_Industrial	Commercial Fur/Hide Trappers	Other Natural Components	Mineral/Chemical Quantity	Commercial_IndustrialOther Natural Components	Commercial Fur/Hide TrappersMineral/Chemical Quantity	0	0	0
Commercial_Industrial	Commercial Fur/Hide Trappers	Other Natural Components	Natural Materials (Sand/Rock) in General	Commercial_IndustrialOther Natural Components	Commercial Fur/Hide TrappersNatural Materials (Sand/Rock) in General	0	0	0
Commercial_Industrial	Commercial Fur/Hide Trappers	Other Natural Components	Ornamental Natural Materials (Shells/Bone)	Commercial_IndustrialOther Natural Components	Commercial Fur/Hide TrappersOrnamental Natural Materials (Shells/Bone)	1	0	0
Commercial_Industrial	Commercial Fur/Hide Trappers	Regulating or Buffering	Air Quality & Atmospheric Regulation	Commercial_IndustrialRegulating or Buffering	Commercial Fur/Hide TrappersAir Quality & Atmospheric Regulation	0	0	0
Commercial_Industrial	Commercial Fur/Hide Trappers	Regulating or Buffering	Climate & Carbon Regulation	Commercial_IndustrialRegulating or Buffering	Commercial Fur/Hide TrappersClimate & Carbon Regulation	0	0	0
Commercial_Industrial	Commercial Fur/Hide Trappers	Regulating or Buffering	Regulating Services in General	Commercial_IndustrialRegulating or Buffering	Commercial Fur/Hide TrappersRegulating Services in General	0	0	0
Commercial_Industrial	Commercial Fur/Hide Trappers	Regulating or Buffering	Soil & Sediment Regulation	Commercial_IndustrialRegulating or Buffering	Commercial Fur/Hide TrappersSoil & Sediment Regulation	0	0	0
Commercial_Industrial	Commercial Fur/Hide Trappers	Regulating or Buffering	Water Quality Regulation (Nutrients & Retention)	Commercial_IndustrialRegulating or Buffering	Commercial Fur/Hide TrappersWater Quality Regulation (Nutrients & Retention)	0	0	0
Commercial_Industrial	Commercial Fur/Hide Trappers	Soil	Soil in General	Commercial_IndustrialSoil	Commercial Fur/Hide TrappersSoil in General	0	0	0
Commercial_Industrial	Commercial Fur/Hide Trappers	Soil	Soil Quality	Commercial_IndustrialSoil	Commercial Fur/Hide TrappersSoil Quality	0	0	0
Commercial_Industrial	Commercial Fur/Hide Trappers	Soil	Soil Quantity	Commercial_IndustrialSoil	Commercial Fur/Hide TrappersSoil Quantity	0	0	0
Commercial_Industrial	Commercial Fur/Hide Trappers	Soil	Substrate Quality	Commercial_IndustrialSoil	Commercial Fur/Hide TrappersSubstrate Quality	0	0	0
Commercial_Industrial	Commercial Fur/Hide Trappers	Soil	Substrate Quantity	Commercial_IndustrialSoil	Commercial Fur/Hide TrappersSubstrate Quantity	0	0	0
Commercial_Industrial	Commercial Fur/Hide Trappers	Water	Water in General	Commercial_IndustrialWater	Commercial Fur/Hide TrappersWater in General	1	3	0
Commercial_Industrial	Commercial Fur/Hide Trappers	Water	Water Movement/Navigability	Commercial_IndustrialWater	Commercial Fur/Hide TrappersWater Movement/Navigability	0	1	1
Commercial_Industrial	Commercial Fur/Hide Trappers	Water	Water Quality	Commercial_IndustrialWater	Commercial Fur/Hide TrappersWater Quality	0	0	0
Commercial_Industrial	Commercial Fur/Hide Trappers	Water	Water Quantity	Commercial_IndustrialWater	Commercial Fur/Hide TrappersWater Quantity	1	0	0
Commercial_Industrial	Commercial Timber/Fiber/Ornamental Extractors	Atmosphere	Air Quality	Commercial_IndustrialAtmosphere	Commercial Timber/Fiber/Ornamental ExtractorsAir Quality	0	0	1
Commercial_Industrial	Commercial Timber/Fiber/Ornamental Extractors	Atmosphere	Atmosphere/Weather in General	Commercial_IndustrialAtmosphere	Commercial Timber/Fiber/Ornamental ExtractorsAtmosphere/Weather in General	0	0	0
Commercial_Industrial	Commercial Timber/Fiber/Ornamental Extractors	Atmosphere	Precipitation	Commercial_IndustrialAtmosphere	Commercial Timber/Fiber/Ornamental ExtractorsPrecipitation	0	0	0
Commercial_Industrial	Commercial Timber/Fiber/Ornamental Extractors	Atmosphere	Sunlight	Commercial_IndustrialAtmosphere	Commercial Timber/Fiber/Ornamental ExtractorsSunlight	0	0	0
Commercial_Industrial	Commercial Timber/Fiber/Ornamental Extractors	Atmosphere	Temperature	Commercial_IndustrialAtmosphere	Commercial Timber/Fiber/Ornamental ExtractorsTemperature	0	0	0
Commercial_Industrial	Commercial Timber/Fiber/Ornamental Extractors	Atmosphere	Wind Strength & Speed	Commercial_IndustrialAtmosphere	Commercial Timber/Fiber/Ornamental ExtractorsWind Strength & Speed	0	0	0
Commercial_Industrial	Commercial Timber/Fiber/Ornamental Extractors	Composite	Aesthetic Open Space	Commercial_IndustrialComposite	Commercial Timber/Fiber/Ornamental ExtractorsAesthetic Open Space	1	0	1
Commercial_Industrial	Commercial Timber/Fiber/Ornamental Extractors	Composite	Aesthetic Sounds & Scents	Commercial_IndustrialComposite	Commercial Timber/Fiber/Ornamental ExtractorsAesthetic Sounds & Scents	0	0	0
Commercial_Industrial	Commercial Timber/Fiber/Ornamental Extractors	Composite	Aesthetic Viewscapes	Commercial_IndustrialComposite	Commercial Timber/Fiber/Ornamental ExtractorsAesthetic Viewscapes	0	0	1
Commercial_Industrial	Commercial Timber/Fiber/Ornamental Extractors	Composite	Multiple Ecosystem Components in General	Commercial_IndustrialComposite	Commercial Timber/Fiber/Ornamental ExtractorsMultiple Ecosystem Components in General	3	0	3
Commercial_Industrial	Commercial Timber/Fiber/Ornamental Extractors	Composite	Naturalness	Commercial_IndustrialComposite	Commercial Timber/Fiber/Ornamental ExtractorsNaturalness	6	3	4
Commercial_Industrial	Commercial Timber/Fiber/Ornamental Extractors	Composite	Open Land for Development	Commercial_IndustrialComposite	Commercial Timber/Fiber/Ornamental ExtractorsOpen Land for Development	4	3	6
Commercial_Industrial	Commercial Timber/Fiber/Ornamental Extractors	Extreme Events	Risk of Earthquakes and Landslides	Commercial_IndustrialExtreme Events	Commercial Timber/Fiber/Ornamental ExtractorsRisk of Earthquakes and Landslides	0	0	0
Commercial_Industrial	Commercial Timber/Fiber/Ornamental Extractors	Extreme Events	Risk of Extreme Events in General	Commercial_IndustrialExtreme Events	Commercial Timber/Fiber/Ornamental ExtractorsRisk of Extreme Events in General	0	0	0
Commercial_Industrial	Commercial Timber/Fiber/Ornamental Extractors	Extreme Events	Risk of Extreme Weather Events	Commercial_IndustrialExtreme Events	Commercial Timber/Fiber/Ornamental ExtractorsRisk of Extreme Weather Events	1	0	0
Commercial_Industrial	Commercial Timber/Fiber/Ornamental Extractors	Extreme Events	Risk of Fire	Commercial_IndustrialExtreme Events	Commercial Timber/Fiber/Ornamental ExtractorsRisk of Fire	1	0	0
Commercial_Industrial	Commercial Timber/Fiber/Ornamental Extractors	Extreme Events	Risk of Flooding	Commercial_IndustrialExtreme Events	Commercial Timber/Fiber/Ornamental ExtractorsRisk of Flooding	0	0	3
Commercial_Industrial	Commercial Timber/Fiber/Ornamental Extractors	Fauna	Bait Fauna	Commercial_IndustrialFauna	Commercial Timber/Fiber/Ornamental ExtractorsBait Fauna	0	0	0
Commercial_Industrial	Commercial Timber/Fiber/Ornamental Extractors	Fauna	Charismatic Fauna	Commercial_IndustrialFauna	Commercial Timber/Fiber/Ornamental ExtractorsCharismatic Fauna	0	0	1
Commercial_Industrial	Commercial Timber/Fiber/Ornamental Extractors	Fauna	Commercially Important Fauna	Commercial_IndustrialFauna	Commercial Timber/Fiber/Ornamental ExtractorsCommercially Important Fauna	2	0	1
Commercial_Industrial	Commercial Timber/Fiber/Ornamental Extractors	Fauna	Edible Fauna	Commercial_IndustrialFauna	Commercial Timber/Fiber/Ornamental ExtractorsEdible Fauna	1	0	1
Commercial_Industrial	Commercial Timber/Fiber/Ornamental Extractors	Fauna	Fauna Community	Commercial_IndustrialFauna	Commercial Timber/Fiber/Ornamental ExtractorsFauna Community	2	0	0
Commercial_Industrial	Commercial Timber/Fiber/Ornamental Extractors	Fauna	Fauna for Fur/Hide/Trophy	Commercial_IndustrialFauna	Commercial Timber/Fiber/Ornamental ExtractorsFauna for Fur/Hide/Trophy	0	0	0
Commercial_Industrial	Commercial Timber/Fiber/Ornamental Extractors	Fauna	Fauna in General	Commercial_IndustrialFauna	Commercial Timber/Fiber/Ornamental ExtractorsFauna in General	2	3	6
Commercial_Industrial	Commercial Timber/Fiber/Ornamental Extractors	Fauna	Keystone Fauna	Commercial_IndustrialFauna	Commercial Timber/Fiber/Ornamental ExtractorsKeystone Fauna	0	0	0
Commercial_Industrial	Commercial Timber/Fiber/Ornamental Extractors	Fauna	Medicinal Fauna	Commercial_IndustrialFauna	Commercial Timber/Fiber/Ornamental ExtractorsMedicinal Fauna	0	0	0
Commercial_Industrial	Commercial Timber/Fiber/Ornamental Extractors	Fauna	Pest/Invasive Fauna	Commercial_IndustrialFauna	Commercial Timber/Fiber/Ornamental ExtractorsPest/Invasive Fauna	0	0	0
Commercial_Industrial	Commercial Timber/Fiber/Ornamental Extractors	Fauna	Pollinating Fauna	Commercial_IndustrialFauna	Commercial Timber/Fiber/Ornamental ExtractorsPollinating Fauna	0	0	0
Commercial_Industrial	Commercial Timber/Fiber/Ornamental Extractors	Fauna	Rare Fauna	Commercial_IndustrialFauna	Commercial Timber/Fiber/Ornamental ExtractorsRare Fauna	0	1	1
Commercial_Industrial	Commercial Timber/Fiber/Ornamental Extractors	Fauna	Spiritually/Culturally Important Fauna	Commercial_IndustrialFauna	Commercial Timber/Fiber/Ornamental ExtractorsSpiritually/Culturally Important Fauna	1	0	0
Commercial_Industrial	Commercial Timber/Fiber/Ornamental Extractors	Flora	Charismatic Flora	Commercial_IndustrialFlora	Commercial Timber/Fiber/Ornamental ExtractorsCharismatic Flora	1	0	1
Commercial_Industrial	Commercial Timber/Fiber/Ornamental Extractors	Flora	Commercially Important Flora	Commercial_IndustrialFlora	Commercial Timber/Fiber/Ornamental ExtractorsCommercially Important Flora	3	1	2
Commercial_Industrial	Commercial Timber/Fiber/Ornamental Extractors	Flora	Culturally Important Flora	Commercial_IndustrialFlora	Commercial Timber/Fiber/Ornamental ExtractorsCulturally Important Flora	1	0	1
Commercial_Industrial	Commercial Timber/Fiber/Ornamental Extractors	Flora	Edible Flora	Commercial_IndustrialFlora	Commercial Timber/Fiber/Ornamental ExtractorsEdible Flora	0	0	1
Commercial_Industrial	Commercial Timber/Fiber/Ornamental Extractors	Flora	Flora Community	Commercial_IndustrialFlora	Commercial Timber/Fiber/Ornamental ExtractorsFlora Community	2	0	2
Commercial_Industrial	Commercial Timber/Fiber/Ornamental Extractors	Flora	Flora in General	Commercial_IndustrialFlora	Commercial Timber/Fiber/Ornamental ExtractorsFlora in General	2	0	0
Commercial_Industrial	Commercial Timber/Fiber/Ornamental Extractors	Flora	Keystone Flora	Commercial_IndustrialFlora	Commercial Timber/Fiber/Ornamental ExtractorsKeystone Flora	0	0	0
Commercial_Industrial	Commercial Timber/Fiber/Ornamental Extractors	Flora	Pest/Invasive Flora	Commercial_IndustrialFlora	Commercial Timber/Fiber/Ornamental ExtractorsPest/Invasive Flora	0	0	1
Commercial_Industrial	Commercial Timber/Fiber/Ornamental Extractors	Flora	Rare Flora	Commercial_IndustrialFlora	Commercial Timber/Fiber/Ornamental ExtractorsRare Flora	0	0	1
Commercial_Industrial	Commercial Timber/Fiber/Ornamental Extractors	Fungi	Pest/Invasive Fungi	Commercial_IndustrialFungi	Commercial Timber/Fiber/Ornamental ExtractorsPest/Invasive Fungi	0	0	0
Commercial_Industrial	Commercial Timber/Fiber/Ornamental Extractors	Other Natural Components	Fiber Material Quality	Commercial_IndustrialOther Natural Components	Commercial Timber/Fiber/Ornamental ExtractorsFiber Material Quality	0	0	0
Commercial_Industrial	Commercial Timber/Fiber/Ornamental Extractors	Other Natural Components	Fiber Material Quantity	Commercial_IndustrialOther Natural Components	Commercial Timber/Fiber/Ornamental ExtractorsFiber Material Quantity	10	5	19
Commercial_Industrial	Commercial Timber/Fiber/Ornamental Extractors	Other Natural Components	Fuel Quantity	Commercial_IndustrialOther Natural Components	Commercial Timber/Fiber/Ornamental ExtractorsFuel Quantity	2	1	0
Commercial_Industrial	Commercial Timber/Fiber/Ornamental Extractors	Other Natural Components	Mineral/Chemical Quality	Commercial_IndustrialOther Natural Components	Commercial Timber/Fiber/Ornamental ExtractorsMineral/Chemical Quality	0	0	0
Commercial_Industrial	Commercial Timber/Fiber/Ornamental Extractors	Other Natural Components	Mineral/Chemical Quantity	Commercial_IndustrialOther Natural Components	Commercial Timber/Fiber/Ornamental ExtractorsMineral/Chemical Quantity	0	2	0
Commercial_Industrial	Commercial Timber/Fiber/Ornamental Extractors	Other Natural Components	Natural Materials (Sand/Rock) in General	Commercial_IndustrialOther Natural Components	Commercial Timber/Fiber/Ornamental ExtractorsNatural Materials (Sand/Rock) in General	0	0	0
Commercial_Industrial	Commercial Timber/Fiber/Ornamental Extractors	Other Natural Components	Ornamental Natural Materials (Shells/Bone)	Commercial_IndustrialOther Natural Components	Commercial Timber/Fiber/Ornamental ExtractorsOrnamental Natural Materials (Shells/Bone)	0	0	1
Commercial_Industrial	Commercial Timber/Fiber/Ornamental Extractors	Regulating or Buffering	Air Quality & Atmospheric Regulation	Commercial_IndustrialRegulating or Buffering	Commercial Timber/Fiber/Ornamental ExtractorsAir Quality & Atmospheric Regulation	0	0	2
Commercial_Industrial	Commercial Timber/Fiber/Ornamental Extractors	Regulating or Buffering	Climate & Carbon Regulation	Commercial_IndustrialRegulating or Buffering	Commercial Timber/Fiber/Ornamental ExtractorsClimate & Carbon Regulation	0	0	1
Commercial_Industrial	Commercial Timber/Fiber/Ornamental Extractors	Regulating or Buffering	Regulating Services in General	Commercial_IndustrialRegulating or Buffering	Commercial Timber/Fiber/Ornamental ExtractorsRegulating Services in General	4	1	3
Commercial_Industrial	Commercial Timber/Fiber/Ornamental Extractors	Regulating or Buffering	Soil & Sediment Regulation	Commercial_IndustrialRegulating or Buffering	Commercial Timber/Fiber/Ornamental ExtractorsSoil & Sediment Regulation	1	1	3
Commercial_Industrial	Commercial Timber/Fiber/Ornamental Extractors	Regulating or Buffering	Water Quality Regulation (Nutrients & Retention)	Commercial_IndustrialRegulating or Buffering	Commercial Timber/Fiber/Ornamental ExtractorsWater Quality Regulation (Nutrients & Retention)	0	1	3
Commercial_Industrial	Commercial Timber/Fiber/Ornamental Extractors	Soil	Soil in General	Commercial_IndustrialSoil	Commercial Timber/Fiber/Ornamental ExtractorsSoil in General	1	0	0
Commercial_Industrial	Commercial Timber/Fiber/Ornamental Extractors	Soil	Soil Quality	Commercial_IndustrialSoil	Commercial Timber/Fiber/Ornamental ExtractorsSoil Quality	2	0	1
Commercial_Industrial	Commercial Timber/Fiber/Ornamental Extractors	Soil	Soil Quantity	Commercial_IndustrialSoil	Commercial Timber/Fiber/Ornamental ExtractorsSoil Quantity	2	1	2
Commercial_Industrial	Commercial Timber/Fiber/Ornamental Extractors	Soil	Substrate Quality	Commercial_IndustrialSoil	Commercial Timber/Fiber/Ornamental ExtractorsSubstrate Quality	0	0	0
Commercial_Industrial	Commercial Timber/Fiber/Ornamental Extractors	Soil	Substrate Quantity	Commercial_IndustrialSoil	Commercial Timber/Fiber/Ornamental ExtractorsSubstrate Quantity	0	0	0
Commercial_Industrial	Commercial Timber/Fiber/Ornamental Extractors	Water	Water in General	Commercial_IndustrialWater	Commercial Timber/Fiber/Ornamental ExtractorsWater in General	1	1	2
Commercial_Industrial	Commercial Timber/Fiber/Ornamental Extractors	Water	Water Movement/Navigability	Commercial_IndustrialWater	Commercial Timber/Fiber/Ornamental ExtractorsWater Movement/Navigability	4	2	5
Commercial_Industrial	Commercial Timber/Fiber/Ornamental Extractors	Water	Water Quality	Commercial_IndustrialWater	Commercial Timber/Fiber/Ornamental ExtractorsWater Quality	2	1	3
Commercial_Industrial	Commercial Timber/Fiber/Ornamental Extractors	Water	Water Quantity	Commercial_IndustrialWater	Commercial Timber/Fiber/Ornamental ExtractorsWater Quantity	1	1	1
Commercial_Industrial	Commercial/Industrial Processors	Atmosphere	Air Quality	Commercial_IndustrialAtmosphere	Commercial/Industrial ProcessorsAir Quality	0	0	0
Commercial_Industrial	Commercial/Industrial Processors	Atmosphere	Atmosphere/Weather in General	Commercial_IndustrialAtmosphere	Commercial/Industrial ProcessorsAtmosphere/Weather in General	0	0	0
Commercial_Industrial	Commercial/Industrial Processors	Atmosphere	Precipitation	Commercial_IndustrialAtmosphere	Commercial/Industrial ProcessorsPrecipitation	0	0	0
Commercial_Industrial	Commercial/Industrial Processors	Atmosphere	Sunlight	Commercial_IndustrialAtmosphere	Commercial/Industrial ProcessorsSunlight	0	0	0
Commercial_Industrial	Commercial/Industrial Processors	Atmosphere	Temperature	Commercial_IndustrialAtmosphere	Commercial/Industrial ProcessorsTemperature	1	0	0
Commercial_Industrial	Commercial/Industrial Processors	Atmosphere	Wind Strength & Speed	Commercial_IndustrialAtmosphere	Commercial/Industrial ProcessorsWind Strength & Speed	0	2	0
Commercial_Industrial	Commercial/Industrial Processors	Composite	Aesthetic Open Space	Commercial_IndustrialComposite	Commercial/Industrial ProcessorsAesthetic Open Space	1	1	0
Commercial_Industrial	Commercial/Industrial Processors	Composite	Aesthetic Sounds & Scents	Commercial_IndustrialComposite	Commercial/Industrial ProcessorsAesthetic Sounds & Scents	0	0	0
Commercial_Industrial	Commercial/Industrial Processors	Composite	Aesthetic Viewscapes	Commercial_IndustrialComposite	Commercial/Industrial ProcessorsAesthetic Viewscapes	1	0	0
Commercial_Industrial	Commercial/Industrial Processors	Composite	Multiple Ecosystem Components in General	Commercial_IndustrialComposite	Commercial/Industrial ProcessorsMultiple Ecosystem Components in General	1	2	1
Commercial_Industrial	Commercial/Industrial Processors	Composite	Naturalness	Commercial_IndustrialComposite	Commercial/Industrial ProcessorsNaturalness	6	13	11
Commercial_Industrial	Commercial/Industrial Processors	Composite	Open Land for Development	Commercial_IndustrialComposite	Commercial/Industrial ProcessorsOpen Land for Development	6	4	3
Commercial_Industrial	Commercial/Industrial Processors	Extreme Events	Risk of Earthquakes and Landslides	Commercial_IndustrialExtreme Events	Commercial/Industrial ProcessorsRisk of Earthquakes and Landslides	0	0	0
Commercial_Industrial	Commercial/Industrial Processors	Extreme Events	Risk of Extreme Events in General	Commercial_IndustrialExtreme Events	Commercial/Industrial ProcessorsRisk of Extreme Events in General	0	0	0
Commercial_Industrial	Commercial/Industrial Processors	Extreme Events	Risk of Extreme Weather Events	Commercial_IndustrialExtreme Events	Commercial/Industrial ProcessorsRisk of Extreme Weather Events	0	1	0
Commercial_Industrial	Commercial/Industrial Processors	Extreme Events	Risk of Fire	Commercial_IndustrialExtreme Events	Commercial/Industrial ProcessorsRisk of Fire	0	1	0
Commercial_Industrial	Commercial/Industrial Processors	Extreme Events	Risk of Flooding	Commercial_IndustrialExtreme Events	Commercial/Industrial ProcessorsRisk of Flooding	2	4	1
Commercial_Industrial	Commercial/Industrial Processors	Fauna	Bait Fauna	Commercial_IndustrialFauna	Commercial/Industrial ProcessorsBait Fauna	1	0	0
Commercial_Industrial	Commercial/Industrial Processors	Fauna	Charismatic Fauna	Commercial_IndustrialFauna	Commercial/Industrial ProcessorsCharismatic Fauna	1	4	0
Commercial_Industrial	Commercial/Industrial Processors	Fauna	Commercially Important Fauna	Commercial_IndustrialFauna	Commercial/Industrial ProcessorsCommercially Important Fauna	2	2	3
Commercial_Industrial	Commercial/Industrial Processors	Fauna	Edible Fauna	Commercial_IndustrialFauna	Commercial/Industrial ProcessorsEdible Fauna	1	6	5
Commercial_Industrial	Commercial/Industrial Processors	Fauna	Fauna Community	Commercial_IndustrialFauna	Commercial/Industrial ProcessorsFauna Community	0	1	1
Commercial_Industrial	Commercial/Industrial Processors	Fauna	Fauna for Fur/Hide/Trophy	Commercial_IndustrialFauna	Commercial/Industrial ProcessorsFauna for Fur/Hide/Trophy	0	0	0
Commercial_Industrial	Commercial/Industrial Processors	Fauna	Fauna in General	Commercial_IndustrialFauna	Commercial/Industrial ProcessorsFauna in General	8	9	3
Commercial_Industrial	Commercial/Industrial Processors	Fauna	Keystone Fauna	Commercial_IndustrialFauna	Commercial/Industrial ProcessorsKeystone Fauna	0	0	0
Commercial_Industrial	Commercial/Industrial Processors	Fauna	Medicinal Fauna	Commercial_IndustrialFauna	Commercial/Industrial ProcessorsMedicinal Fauna	0	0	2
Commercial_Industrial	Commercial/Industrial Processors	Fauna	Pest/Invasive Fauna	Commercial_IndustrialFauna	Commercial/Industrial ProcessorsPest/Invasive Fauna	0	0	2
Commercial_Industrial	Commercial/Industrial Processors	Fauna	Pollinating Fauna	Commercial_IndustrialFauna	Commercial/Industrial ProcessorsPollinating Fauna	0	0	0
Commercial_Industrial	Commercial/Industrial Processors	Fauna	Rare Fauna	Commercial_IndustrialFauna	Commercial/Industrial ProcessorsRare Fauna	1	0	0
Commercial_Industrial	Commercial/Industrial Processors	Fauna	Spiritually/Culturally Important Fauna	Commercial_IndustrialFauna	Commercial/Industrial ProcessorsSpiritually/Culturally Important Fauna	1	0	0
Commercial_Industrial	Commercial/Industrial Processors	Flora	Charismatic Flora	Commercial_IndustrialFlora	Commercial/Industrial ProcessorsCharismatic Flora	1	3	0
Commercial_Industrial	Commercial/Industrial Processors	Flora	Commercially Important Flora	Commercial_IndustrialFlora	Commercial/Industrial ProcessorsCommercially Important Flora	2	1	0
Commercial_Industrial	Commercial/Industrial Processors	Flora	Culturally Important Flora	Commercial_IndustrialFlora	Commercial/Industrial ProcessorsCulturally Important Flora	1	0	0
Commercial_Industrial	Commercial/Industrial Processors	Flora	Edible Flora	Commercial_IndustrialFlora	Commercial/Industrial ProcessorsEdible Flora	0	1	2
Commercial_Industrial	Commercial/Industrial Processors	Flora	Flora Community	Commercial_IndustrialFlora	Commercial/Industrial ProcessorsFlora Community	1	0	0
Commercial_Industrial	Commercial/Industrial Processors	Flora	Flora in General	Commercial_IndustrialFlora	Commercial/Industrial ProcessorsFlora in General	3	3	3
Commercial_Industrial	Commercial/Industrial Processors	Flora	Keystone Flora	Commercial_IndustrialFlora	Commercial/Industrial ProcessorsKeystone Flora	0	0	0
Commercial_Industrial	Commercial/Industrial Processors	Flora	Pest/Invasive Flora	Commercial_IndustrialFlora	Commercial/Industrial ProcessorsPest/Invasive Flora	0	0	0
Commercial_Industrial	Commercial/Industrial Processors	Flora	Rare Flora	Commercial_IndustrialFlora	Commercial/Industrial ProcessorsRare Flora	0	0	0
Commercial_Industrial	Commercial/Industrial Processors	Fungi	Pest/Invasive Fungi	Commercial_IndustrialFungi	Commercial/Industrial ProcessorsPest/Invasive Fungi	0	0	0
Commercial_Industrial	Commercial/Industrial Processors	Other Natural Components	Fiber Material Quality	Commercial_IndustrialOther Natural Components	Commercial/Industrial ProcessorsFiber Material Quality	0	0	0
Commercial_Industrial	Commercial/Industrial Processors	Other Natural Components	Fiber Material Quantity	Commercial_IndustrialOther Natural Components	Commercial/Industrial ProcessorsFiber Material Quantity	0	0	3
Commercial_Industrial	Commercial/Industrial Processors	Other Natural Components	Fuel Quantity	Commercial_IndustrialOther Natural Components	Commercial/Industrial ProcessorsFuel Quantity	0	0	0
Commercial_Industrial	Commercial/Industrial Processors	Other Natural Components	Mineral/Chemical Quality	Commercial_IndustrialOther Natural Components	Commercial/Industrial ProcessorsMineral/Chemical Quality	1	1	0
Commercial_Industrial	Commercial/Industrial Processors	Other Natural Components	Mineral/Chemical Quantity	Commercial_IndustrialOther Natural Components	Commercial/Industrial ProcessorsMineral/Chemical Quantity	0	2	0
Commercial_Industrial	Commercial/Industrial Processors	Other Natural Components	Natural Materials (Sand/Rock) in General	Commercial_IndustrialOther Natural Components	Commercial/Industrial ProcessorsNatural Materials (Sand/Rock) in General	1	0	0
Commercial_Industrial	Commercial/Industrial Processors	Other Natural Components	Ornamental Natural Materials (Shells/Bone)	Commercial_IndustrialOther Natural Components	Commercial/Industrial ProcessorsOrnamental Natural Materials (Shells/Bone)	0	1	1
Commercial_Industrial	Commercial/Industrial Processors	Regulating or Buffering	Air Quality & Atmospheric Regulation	Commercial_IndustrialRegulating or Buffering	Commercial/Industrial ProcessorsAir Quality & Atmospheric Regulation	0	0	1
Commercial_Industrial	Commercial/Industrial Processors	Regulating or Buffering	Climate & Carbon Regulation	Commercial_IndustrialRegulating or Buffering	Commercial/Industrial ProcessorsClimate & Carbon Regulation	1	0	0
Commercial_Industrial	Commercial/Industrial Processors	Regulating or Buffering	Regulating Services in General	Commercial_IndustrialRegulating or Buffering	Commercial/Industrial ProcessorsRegulating Services in General	3	5	4
Commercial_Industrial	Commercial/Industrial Processors	Regulating or Buffering	Soil & Sediment Regulation	Commercial_IndustrialRegulating or Buffering	Commercial/Industrial ProcessorsSoil & Sediment Regulation	1	1	1
Commercial_Industrial	Commercial/Industrial Processors	Regulating or Buffering	Water Quality Regulation (Nutrients & Retention)	Commercial_IndustrialRegulating or Buffering	Commercial/Industrial ProcessorsWater Quality Regulation (Nutrients & Retention)	1	4	5
Commercial_Industrial	Commercial/Industrial Processors	Soil	Soil in General	Commercial_IndustrialSoil	Commercial/Industrial ProcessorsSoil in General	0	0	0
Commercial_Industrial	Commercial/Industrial Processors	Soil	Soil Quality	Commercial_IndustrialSoil	Commercial/Industrial ProcessorsSoil Quality	1	0	1
Commercial_Industrial	Commercial/Industrial Processors	Soil	Soil Quantity	Commercial_IndustrialSoil	Commercial/Industrial ProcessorsSoil Quantity	1	3	0
Commercial_Industrial	Commercial/Industrial Processors	Soil	Substrate Quality	Commercial_IndustrialSoil	Commercial/Industrial ProcessorsSubstrate Quality	0	0	1
Commercial_Industrial	Commercial/Industrial Processors	Soil	Substrate Quantity	Commercial_IndustrialSoil	Commercial/Industrial ProcessorsSubstrate Quantity	1	0	2
Commercial_Industrial	Commercial/Industrial Processors	Water	Water in General	Commercial_IndustrialWater	Commercial/Industrial ProcessorsWater in General	0	1	1
Commercial_Industrial	Commercial/Industrial Processors	Water	Water Movement/Navigability	Commercial_IndustrialWater	Commercial/Industrial ProcessorsWater Movement/Navigability	2	11	3
Commercial_Industrial	Commercial/Industrial Processors	Water	Water Quality	Commercial_IndustrialWater	Commercial/Industrial ProcessorsWater Quality	4	6	1
Commercial_Industrial	Commercial/Industrial Processors	Water	Water Quantity	Commercial_IndustrialWater	Commercial/Industrial ProcessorsWater Quantity	4	6	1
Commercial_Industrial	Commercial/Industrial Property Owners	Atmosphere	Air Quality	Commercial_IndustrialAtmosphere	Commercial/Industrial Property OwnersAir Quality	0	1	1
Commercial_Industrial	Commercial/Industrial Property Owners	Atmosphere	Atmosphere/Weather in General	Commercial_IndustrialAtmosphere	Commercial/Industrial Property OwnersAtmosphere/Weather in General	0	0	1
Commercial_Industrial	Commercial/Industrial Property Owners	Atmosphere	Precipitation	Commercial_IndustrialAtmosphere	Commercial/Industrial Property OwnersPrecipitation	1	1	0
Commercial_Industrial	Commercial/Industrial Property Owners	Atmosphere	Sunlight	Commercial_IndustrialAtmosphere	Commercial/Industrial Property OwnersSunlight	0	0	0
Commercial_Industrial	Commercial/Industrial Property Owners	Atmosphere	Temperature	Commercial_IndustrialAtmosphere	Commercial/Industrial Property OwnersTemperature	0	0	0
Commercial_Industrial	Commercial/Industrial Property Owners	Atmosphere	Wind Strength & Speed	Commercial_IndustrialAtmosphere	Commercial/Industrial Property OwnersWind Strength & Speed	0	0	0
Commercial_Industrial	Commercial/Industrial Property Owners	Composite	Aesthetic Open Space	Commercial_IndustrialComposite	Commercial/Industrial Property OwnersAesthetic Open Space	3	0	1
Commercial_Industrial	Commercial/Industrial Property Owners	Composite	Aesthetic Sounds & Scents	Commercial_IndustrialComposite	Commercial/Industrial Property OwnersAesthetic Sounds & Scents	0	0	0
Commercial_Industrial	Commercial/Industrial Property Owners	Composite	Aesthetic Viewscapes	Commercial_IndustrialComposite	Commercial/Industrial Property OwnersAesthetic Viewscapes	2	2	0
Commercial_Industrial	Commercial/Industrial Property Owners	Composite	Multiple Ecosystem Components in General	Commercial_IndustrialComposite	Commercial/Industrial Property OwnersMultiple Ecosystem Components in General	6	7	6
Commercial_Industrial	Commercial/Industrial Property Owners	Composite	Naturalness	Commercial_IndustrialComposite	Commercial/Industrial Property OwnersNaturalness	28	17	23
Commercial_Industrial	Commercial/Industrial Property Owners	Composite	Open Land for Development	Commercial_IndustrialComposite	Commercial/Industrial Property OwnersOpen Land for Development	11	6	12
Commercial_Industrial	Commercial/Industrial Property Owners	Extreme Events	Risk of Earthquakes and Landslides	Commercial_IndustrialExtreme Events	Commercial/Industrial Property OwnersRisk of Earthquakes and Landslides	0	0	0
Commercial_Industrial	Commercial/Industrial Property Owners	Extreme Events	Risk of Extreme Events in General	Commercial_IndustrialExtreme Events	Commercial/Industrial Property OwnersRisk of Extreme Events in General	0	0	0
Commercial_Industrial	Commercial/Industrial Property Owners	Extreme Events	Risk of Extreme Weather Events	Commercial_IndustrialExtreme Events	Commercial/Industrial Property OwnersRisk of Extreme Weather Events	0	2	0
Commercial_Industrial	Commercial/Industrial Property Owners	Extreme Events	Risk of Fire	Commercial_IndustrialExtreme Events	Commercial/Industrial Property OwnersRisk of Fire	1	1	0
Commercial_Industrial	Commercial/Industrial Property Owners	Extreme Events	Risk of Flooding	Commercial_IndustrialExtreme Events	Commercial/Industrial Property OwnersRisk of Flooding	3	5	8
Commercial_Industrial	Commercial/Industrial Property Owners	Fauna	Bait Fauna	Commercial_IndustrialFauna	Commercial/Industrial Property OwnersBait Fauna	1	1	0
Commercial_Industrial	Commercial/Industrial Property Owners	Fauna	Charismatic Fauna	Commercial_IndustrialFauna	Commercial/Industrial Property OwnersCharismatic Fauna	3	5	5
Commercial_Industrial	Commercial/Industrial Property Owners	Fauna	Commercially Important Fauna	Commercial_IndustrialFauna	Commercial/Industrial Property OwnersCommercially Important Fauna	7	17	5
Commercial_Industrial	Commercial/Industrial Property Owners	Fauna	Edible Fauna	Commercial_IndustrialFauna	Commercial/Industrial Property OwnersEdible Fauna	9	12	4
Commercial_Industrial	Commercial/Industrial Property Owners	Fauna	Fauna Community	Commercial_IndustrialFauna	Commercial/Industrial Property OwnersFauna Community	2	7	1
Commercial_Industrial	Commercial/Industrial Property Owners	Fauna	Fauna for Fur/Hide/Trophy	Commercial_IndustrialFauna	Commercial/Industrial Property OwnersFauna for Fur/Hide/Trophy	0	0	0
Commercial_Industrial	Commercial/Industrial Property Owners	Fauna	Fauna in General	Commercial_IndustrialFauna	Commercial/Industrial Property OwnersFauna in General	9	11	12
Commercial_Industrial	Commercial/Industrial Property Owners	Fauna	Keystone Fauna	Commercial_IndustrialFauna	Commercial/Industrial Property OwnersKeystone Fauna	0	0	0
Commercial_Industrial	Commercial/Industrial Property Owners	Fauna	Medicinal Fauna	Commercial_IndustrialFauna	Commercial/Industrial Property OwnersMedicinal Fauna	0	0	0
Commercial_Industrial	Commercial/Industrial Property Owners	Fauna	Pest/Invasive Fauna	Commercial_IndustrialFauna	Commercial/Industrial Property OwnersPest/Invasive Fauna	0	0	1
Commercial_Industrial	Commercial/Industrial Property Owners	Fauna	Pollinating Fauna	Commercial_IndustrialFauna	Commercial/Industrial Property OwnersPollinating Fauna	1	0	0
Commercial_Industrial	Commercial/Industrial Property Owners	Fauna	Rare Fauna	Commercial_IndustrialFauna	Commercial/Industrial Property OwnersRare Fauna	0	0	0
Commercial_Industrial	Commercial/Industrial Property Owners	Fauna	Spiritually/Culturally Important Fauna	Commercial_IndustrialFauna	Commercial/Industrial Property OwnersSpiritually/Culturally Important Fauna	1	1	1
Commercial_Industrial	Commercial/Industrial Property Owners	Flora	Charismatic Flora	Commercial_IndustrialFlora	Commercial/Industrial Property OwnersCharismatic Flora	4	4	2
Commercial_Industrial	Commercial/Industrial Property Owners	Flora	Commercially Important Flora	Commercial_IndustrialFlora	Commercial/Industrial Property OwnersCommercially Important Flora	6	4	3
Commercial_Industrial	Commercial/Industrial Property Owners	Flora	Culturally Important Flora	Commercial_IndustrialFlora	Commercial/Industrial Property OwnersCulturally Important Flora	2	1	1
Commercial_Industrial	Commercial/Industrial Property Owners	Flora	Edible Flora	Commercial_IndustrialFlora	Commercial/Industrial Property OwnersEdible Flora	0	0	1
Commercial_Industrial	Commercial/Industrial Property Owners	Flora	Flora Community	Commercial_IndustrialFlora	Commercial/Industrial Property OwnersFlora Community	1	3	5
Commercial_Industrial	Commercial/Industrial Property Owners	Flora	Flora in General	Commercial_IndustrialFlora	Commercial/Industrial Property OwnersFlora in General	5	1	7
Commercial_Industrial	Commercial/Industrial Property Owners	Flora	Keystone Flora	Commercial_IndustrialFlora	Commercial/Industrial Property OwnersKeystone Flora	0	0	0
Commercial_Industrial	Commercial/Industrial Property Owners	Flora	Pest/Invasive Flora	Commercial_IndustrialFlora	Commercial/Industrial Property OwnersPest/Invasive Flora	0	0	1
Commercial_Industrial	Commercial/Industrial Property Owners	Flora	Rare Flora	Commercial_IndustrialFlora	Commercial/Industrial Property OwnersRare Flora	0	0	0
Commercial_Industrial	Commercial/Industrial Property Owners	Fungi	Pest/Invasive Fungi	Commercial_IndustrialFungi	Commercial/Industrial Property OwnersPest/Invasive Fungi	0	0	0
Commercial_Industrial	Commercial/Industrial Property Owners	Other Natural Components	Fiber Material Quality	Commercial_IndustrialOther Natural Components	Commercial/Industrial Property OwnersFiber Material Quality	0	0	0
Commercial_Industrial	Commercial/Industrial Property Owners	Other Natural Components	Fiber Material Quantity	Commercial_IndustrialOther Natural Components	Commercial/Industrial Property OwnersFiber Material Quantity	2	0	2
Commercial_Industrial	Commercial/Industrial Property Owners	Other Natural Components	Fuel Quantity	Commercial_IndustrialOther Natural Components	Commercial/Industrial Property OwnersFuel Quantity	0	0	0
Commercial_Industrial	Commercial/Industrial Property Owners	Other Natural Components	Mineral/Chemical Quality	Commercial_IndustrialOther Natural Components	Commercial/Industrial Property OwnersMineral/Chemical Quality	0	0	0
Commercial_Industrial	Commercial/Industrial Property Owners	Other Natural Components	Mineral/Chemical Quantity	Commercial_IndustrialOther Natural Components	Commercial/Industrial Property OwnersMineral/Chemical Quantity	0	0	0
Commercial_Industrial	Commercial/Industrial Property Owners	Other Natural Components	Natural Materials (Sand/Rock) in General	Commercial_IndustrialOther Natural Components	Commercial/Industrial Property OwnersNatural Materials (Sand/Rock) in General	0	1	0
Commercial_Industrial	Commercial/Industrial Property Owners	Other Natural Components	Ornamental Natural Materials (Shells/Bone)	Commercial_IndustrialOther Natural Components	Commercial/Industrial Property OwnersOrnamental Natural Materials (Shells/Bone)	0	0	4
Commercial_Industrial	Commercial/Industrial Property Owners	Regulating or Buffering	Air Quality & Atmospheric Regulation	Commercial_IndustrialRegulating or Buffering	Commercial/Industrial Property OwnersAir Quality & Atmospheric Regulation	2	0	2
Commercial_Industrial	Commercial/Industrial Property Owners	Regulating or Buffering	Climate & Carbon Regulation	Commercial_IndustrialRegulating or Buffering	Commercial/Industrial Property OwnersClimate & Carbon Regulation	1	1	3
Commercial_Industrial	Commercial/Industrial Property Owners	Regulating or Buffering	Regulating Services in General	Commercial_IndustrialRegulating or Buffering	Commercial/Industrial Property OwnersRegulating Services in General	13	4	6
Commercial_Industrial	Commercial/Industrial Property Owners	Regulating or Buffering	Soil & Sediment Regulation	Commercial_IndustrialRegulating or Buffering	Commercial/Industrial Property OwnersSoil & Sediment Regulation	1	3	3
Commercial_Industrial	Commercial/Industrial Property Owners	Regulating or Buffering	Water Quality Regulation (Nutrients & Retention)	Commercial_IndustrialRegulating or Buffering	Commercial/Industrial Property OwnersWater Quality Regulation (Nutrients & Retention)	8	7	6
Commercial_Industrial	Commercial/Industrial Property Owners	Soil	Soil in General	Commercial_IndustrialSoil	Commercial/Industrial Property OwnersSoil in General	1	0	1
Commercial_Industrial	Commercial/Industrial Property Owners	Soil	Soil Quality	Commercial_IndustrialSoil	Commercial/Industrial Property OwnersSoil Quality	3	0	0
Commercial_Industrial	Commercial/Industrial Property Owners	Soil	Soil Quantity	Commercial_IndustrialSoil	Commercial/Industrial Property OwnersSoil Quantity	2	0	1
Commercial_Industrial	Commercial/Industrial Property Owners	Soil	Substrate Quality	Commercial_IndustrialSoil	Commercial/Industrial Property OwnersSubstrate Quality	0	0	0
Commercial_Industrial	Commercial/Industrial Property Owners	Soil	Substrate Quantity	Commercial_IndustrialSoil	Commercial/Industrial Property OwnersSubstrate Quantity	1	0	2
Commercial_Industrial	Commercial/Industrial Property Owners	Water	Water in General	Commercial_IndustrialWater	Commercial/Industrial Property OwnersWater in General	3	0	3
Commercial_Industrial	Commercial/Industrial Property Owners	Water	Water Movement/Navigability	Commercial_IndustrialWater	Commercial/Industrial Property OwnersWater Movement/Navigability	14	3	12
Commercial_Industrial	Commercial/Industrial Property Owners	Water	Water Quality	Commercial_IndustrialWater	Commercial/Industrial Property OwnersWater Quality	7	6	5
Commercial_Industrial	Commercial/Industrial Property Owners	Water	Water Quantity	Commercial_IndustrialWater	Commercial/Industrial Property OwnersWater Quantity	5	9	3
Commercial_Industrial	Private Water Plant Operators	Atmosphere	Air Quality	Commercial_IndustrialAtmosphere	Private Water Plant OperatorsAir Quality	0	0	0
Commercial_Industrial	Private Water Plant Operators	Atmosphere	Atmosphere/Weather in General	Commercial_IndustrialAtmosphere	Private Water Plant OperatorsAtmosphere/Weather in General	0	0	0
Commercial_Industrial	Private Water Plant Operators	Atmosphere	Precipitation	Commercial_IndustrialAtmosphere	Private Water Plant OperatorsPrecipitation	0	0	0
Commercial_Industrial	Private Water Plant Operators	Atmosphere	Sunlight	Commercial_IndustrialAtmosphere	Private Water Plant OperatorsSunlight	0	0	0
Commercial_Industrial	Private Water Plant Operators	Atmosphere	Temperature	Commercial_IndustrialAtmosphere	Private Water Plant OperatorsTemperature	0	0	0
Commercial_Industrial	Private Water Plant Operators	Atmosphere	Wind Strength & Speed	Commercial_IndustrialAtmosphere	Private Water Plant OperatorsWind Strength & Speed	0	0	0
Commercial_Industrial	Private Water Plant Operators	Composite	Aesthetic Open Space	Commercial_IndustrialComposite	Private Water Plant OperatorsAesthetic Open Space	0	0	0
Commercial_Industrial	Private Water Plant Operators	Composite	Aesthetic Sounds & Scents	Commercial_IndustrialComposite	Private Water Plant OperatorsAesthetic Sounds & Scents	0	0	0
Commercial_Industrial	Private Water Plant Operators	Composite	Aesthetic Viewscapes	Commercial_IndustrialComposite	Private Water Plant OperatorsAesthetic Viewscapes	0	0	0
Commercial_Industrial	Private Water Plant Operators	Composite	Multiple Ecosystem Components in General	Commercial_IndustrialComposite	Private Water Plant OperatorsMultiple Ecosystem Components in General	0	0	0
Commercial_Industrial	Private Water Plant Operators	Composite	Naturalness	Commercial_IndustrialComposite	Private Water Plant OperatorsNaturalness	0	0	1
Commercial_Industrial	Private Water Plant Operators	Composite	Open Land for Development	Commercial_IndustrialComposite	Private Water Plant OperatorsOpen Land for Development	0	0	0
Commercial_Industrial	Private Water Plant Operators	Extreme Events	Risk of Earthquakes and Landslides	Commercial_IndustrialExtreme Events	Private Water Plant OperatorsRisk of Earthquakes and Landslides	0	0	0
Commercial_Industrial	Private Water Plant Operators	Extreme Events	Risk of Extreme Events in General	Commercial_IndustrialExtreme Events	Private Water Plant OperatorsRisk of Extreme Events in General	0	0	0
Commercial_Industrial	Private Water Plant Operators	Extreme Events	Risk of Extreme Weather Events	Commercial_IndustrialExtreme Events	Private Water Plant OperatorsRisk of Extreme Weather Events	0	0	0
Commercial_Industrial	Private Water Plant Operators	Extreme Events	Risk of Fire	Commercial_IndustrialExtreme Events	Private Water Plant OperatorsRisk of Fire	0	0	0
Commercial_Industrial	Private Water Plant Operators	Extreme Events	Risk of Flooding	Commercial_IndustrialExtreme Events	Private Water Plant OperatorsRisk of Flooding	0	0	1
Commercial_Industrial	Private Water Plant Operators	Fauna	Bait Fauna	Commercial_IndustrialFauna	Private Water Plant OperatorsBait Fauna	0	0	0
Commercial_Industrial	Private Water Plant Operators	Fauna	Charismatic Fauna	Commercial_IndustrialFauna	Private Water Plant OperatorsCharismatic Fauna	0	0	0
Commercial_Industrial	Private Water Plant Operators	Fauna	Commercially Important Fauna	Commercial_IndustrialFauna	Private Water Plant OperatorsCommercially Important Fauna	0	0	0
Commercial_Industrial	Private Water Plant Operators	Fauna	Edible Fauna	Commercial_IndustrialFauna	Private Water Plant OperatorsEdible Fauna	0	0	0
Commercial_Industrial	Private Water Plant Operators	Fauna	Fauna Community	Commercial_IndustrialFauna	Private Water Plant OperatorsFauna Community	0	0	0
Commercial_Industrial	Private Water Plant Operators	Fauna	Fauna for Fur/Hide/Trophy	Commercial_IndustrialFauna	Private Water Plant OperatorsFauna for Fur/Hide/Trophy	0	0	0
Commercial_Industrial	Private Water Plant Operators	Fauna	Fauna in General	Commercial_IndustrialFauna	Private Water Plant OperatorsFauna in General	0	0	0
Commercial_Industrial	Private Water Plant Operators	Fauna	Keystone Fauna	Commercial_IndustrialFauna	Private Water Plant OperatorsKeystone Fauna	0	0	0
Commercial_Industrial	Private Water Plant Operators	Fauna	Medicinal Fauna	Commercial_IndustrialFauna	Private Water Plant OperatorsMedicinal Fauna	0	0	0
Commercial_Industrial	Private Water Plant Operators	Fauna	Pest/Invasive Fauna	Commercial_IndustrialFauna	Private Water Plant OperatorsPest/Invasive Fauna	0	0	0
Commercial_Industrial	Private Water Plant Operators	Fauna	Pollinating Fauna	Commercial_IndustrialFauna	Private Water Plant OperatorsPollinating Fauna	0	0	0
Commercial_Industrial	Private Water Plant Operators	Fauna	Rare Fauna	Commercial_IndustrialFauna	Private Water Plant OperatorsRare Fauna	0	0	0
Commercial_Industrial	Private Water Plant Operators	Fauna	Spiritually/Culturally Important Fauna	Commercial_IndustrialFauna	Private Water Plant OperatorsSpiritually/Culturally Important Fauna	0	0	0
Commercial_Industrial	Private Water Plant Operators	Flora	Charismatic Flora	Commercial_IndustrialFlora	Private Water Plant OperatorsCharismatic Flora	0	0	0
Commercial_Industrial	Private Water Plant Operators	Flora	Commercially Important Flora	Commercial_IndustrialFlora	Private Water Plant OperatorsCommercially Important Flora	0	0	0
Commercial_Industrial	Private Water Plant Operators	Flora	Culturally Important Flora	Commercial_IndustrialFlora	Private Water Plant OperatorsCulturally Important Flora	0	0	0
Commercial_Industrial	Private Water Plant Operators	Flora	Edible Flora	Commercial_IndustrialFlora	Private Water Plant OperatorsEdible Flora	0	0	0
Commercial_Industrial	Private Water Plant Operators	Flora	Flora Community	Commercial_IndustrialFlora	Private Water Plant OperatorsFlora Community	0	0	0
Commercial_Industrial	Private Water Plant Operators	Flora	Flora in General	Commercial_IndustrialFlora	Private Water Plant OperatorsFlora in General	0	0	0
Commercial_Industrial	Private Water Plant Operators	Flora	Keystone Flora	Commercial_IndustrialFlora	Private Water Plant OperatorsKeystone Flora	0	0	0
Commercial_Industrial	Private Water Plant Operators	Flora	Pest/Invasive Flora	Commercial_IndustrialFlora	Private Water Plant OperatorsPest/Invasive Flora	0	0	0
Commercial_Industrial	Private Water Plant Operators	Flora	Rare Flora	Commercial_IndustrialFlora	Private Water Plant OperatorsRare Flora	0	0	0
Commercial_Industrial	Private Water Plant Operators	Fungi	Pest/Invasive Fungi	Commercial_IndustrialFungi	Private Water Plant OperatorsPest/Invasive Fungi	0	0	0
Commercial_Industrial	Private Water Plant Operators	Other Natural Components	Fiber Material Quality	Commercial_IndustrialOther Natural Components	Private Water Plant OperatorsFiber Material Quality	0	0	0
Commercial_Industrial	Private Water Plant Operators	Other Natural Components	Fiber Material Quantity	Commercial_IndustrialOther Natural Components	Private Water Plant OperatorsFiber Material Quantity	0	0	0
Commercial_Industrial	Private Water Plant Operators	Other Natural Components	Fuel Quantity	Commercial_IndustrialOther Natural Components	Private Water Plant OperatorsFuel Quantity	0	0	0
Commercial_Industrial	Private Water Plant Operators	Other Natural Components	Mineral/Chemical Quality	Commercial_IndustrialOther Natural Components	Private Water Plant OperatorsMineral/Chemical Quality	0	0	0
Commercial_Industrial	Private Water Plant Operators	Other Natural Components	Mineral/Chemical Quantity	Commercial_IndustrialOther Natural Components	Private Water Plant OperatorsMineral/Chemical Quantity	0	0	0
Commercial_Industrial	Private Water Plant Operators	Other Natural Components	Natural Materials (Sand/Rock) in General	Commercial_IndustrialOther Natural Components	Private Water Plant OperatorsNatural Materials (Sand/Rock) in General	0	0	0
Commercial_Industrial	Private Water Plant Operators	Other Natural Components	Ornamental Natural Materials (Shells/Bone)	Commercial_IndustrialOther Natural Components	Private Water Plant OperatorsOrnamental Natural Materials (Shells/Bone)	0	0	0
Commercial_Industrial	Private Water Plant Operators	Regulating or Buffering	Air Quality & Atmospheric Regulation	Commercial_IndustrialRegulating or Buffering	Private Water Plant OperatorsAir Quality & Atmospheric Regulation	0	0	0
Commercial_Industrial	Private Water Plant Operators	Regulating or Buffering	Climate & Carbon Regulation	Commercial_IndustrialRegulating or Buffering	Private Water Plant OperatorsClimate & Carbon Regulation	0	0	0
Commercial_Industrial	Private Water Plant Operators	Regulating or Buffering	Regulating Services in General	Commercial_IndustrialRegulating or Buffering	Private Water Plant OperatorsRegulating Services in General	0	0	1
Commercial_Industrial	Private Water Plant Operators	Regulating or Buffering	Soil & Sediment Regulation	Commercial_IndustrialRegulating or Buffering	Private Water Plant OperatorsSoil & Sediment Regulation	0	0	0
Commercial_Industrial	Private Water Plant Operators	Regulating or Buffering	Water Quality Regulation (Nutrients & Retention)	Commercial_IndustrialRegulating or Buffering	Private Water Plant OperatorsWater Quality Regulation (Nutrients & Retention)	0	0	0
Commercial_Industrial	Private Water Plant Operators	Soil	Soil in General	Commercial_IndustrialSoil	Private Water Plant OperatorsSoil in General	0	0	0
Commercial_Industrial	Private Water Plant Operators	Soil	Soil Quality	Commercial_IndustrialSoil	Private Water Plant OperatorsSoil Quality	0	0	0
Commercial_Industrial	Private Water Plant Operators	Soil	Soil Quantity	Commercial_IndustrialSoil	Private Water Plant OperatorsSoil Quantity	0	0	0
Commercial_Industrial	Private Water Plant Operators	Soil	Substrate Quality	Commercial_IndustrialSoil	Private Water Plant OperatorsSubstrate Quality	0	0	0
Commercial_Industrial	Private Water Plant Operators	Soil	Substrate Quantity	Commercial_IndustrialSoil	Private Water Plant OperatorsSubstrate Quantity	0	0	0
Commercial_Industrial	Private Water Plant Operators	Water	Water in General	Commercial_IndustrialWater	Private Water Plant OperatorsWater in General	0	0	0
Commercial_Industrial	Private Water Plant Operators	Water	Water Movement/Navigability	Commercial_IndustrialWater	Private Water Plant OperatorsWater Movement/Navigability	0	0	1
Commercial_Industrial	Private Water Plant Operators	Water	Water Quality	Commercial_IndustrialWater	Private Water Plant OperatorsWater Quality	0	0	0
Commercial_Industrial	Private Water Plant Operators	Water	Water Quantity	Commercial_IndustrialWater	Private Water Plant OperatorsWater Quantity	0	0	0
Commercial_Military Transportation	Nonspecific Commercial/Military Transportation	Atmosphere	Air Quality	Commercial_Military TransportationAtmosphere	Nonspecific Commercial/Military TransportationAir Quality	1	1	1
Commercial_Military Transportation	Nonspecific Commercial/Military Transportation	Atmosphere	Atmosphere/Weather in General	Commercial_Military TransportationAtmosphere	Nonspecific Commercial/Military TransportationAtmosphere/Weather in General	0	0	0
Commercial_Military Transportation	Nonspecific Commercial/Military Transportation	Atmosphere	Precipitation	Commercial_Military TransportationAtmosphere	Nonspecific Commercial/Military TransportationPrecipitation	0	0	0
Commercial_Military Transportation	Nonspecific Commercial/Military Transportation	Atmosphere	Sunlight	Commercial_Military TransportationAtmosphere	Nonspecific Commercial/Military TransportationSunlight	0	0	0
Commercial_Military Transportation	Nonspecific Commercial/Military Transportation	Atmosphere	Temperature	Commercial_Military TransportationAtmosphere	Nonspecific Commercial/Military TransportationTemperature	0	0	0
Commercial_Military Transportation	Nonspecific Commercial/Military Transportation	Atmosphere	Wind Strength & Speed	Commercial_Military TransportationAtmosphere	Nonspecific Commercial/Military TransportationWind Strength & Speed	0	2	0
Commercial_Military Transportation	Nonspecific Commercial/Military Transportation	Composite	Aesthetic Open Space	Commercial_Military TransportationComposite	Nonspecific Commercial/Military TransportationAesthetic Open Space	1	0	1
Commercial_Military Transportation	Nonspecific Commercial/Military Transportation	Composite	Aesthetic Sounds & Scents	Commercial_Military TransportationComposite	Nonspecific Commercial/Military TransportationAesthetic Sounds & Scents	0	0	0
Commercial_Military Transportation	Nonspecific Commercial/Military Transportation	Composite	Aesthetic Viewscapes	Commercial_Military TransportationComposite	Nonspecific Commercial/Military TransportationAesthetic Viewscapes	5	2	2
Commercial_Military Transportation	Nonspecific Commercial/Military Transportation	Composite	Multiple Ecosystem Components in General	Commercial_Military TransportationComposite	Nonspecific Commercial/Military TransportationMultiple Ecosystem Components in General	4	3	9
Commercial_Military Transportation	Nonspecific Commercial/Military Transportation	Composite	Naturalness	Commercial_Military TransportationComposite	Nonspecific Commercial/Military TransportationNaturalness	23	21	20
Commercial_Military Transportation	Nonspecific Commercial/Military Transportation	Composite	Open Land for Development	Commercial_Military TransportationComposite	Nonspecific Commercial/Military TransportationOpen Land for Development	11	7	13
Commercial_Military Transportation	Nonspecific Commercial/Military Transportation	Extreme Events	Risk of Earthquakes and Landslides	Commercial_Military TransportationExtreme Events	Nonspecific Commercial/Military TransportationRisk of Earthquakes and Landslides	0	0	0
Commercial_Military Transportation	Nonspecific Commercial/Military Transportation	Extreme Events	Risk of Extreme Events in General	Commercial_Military TransportationExtreme Events	Nonspecific Commercial/Military TransportationRisk of Extreme Events in General	0	0	0
Commercial_Military Transportation	Nonspecific Commercial/Military Transportation	Extreme Events	Risk of Extreme Weather Events	Commercial_Military TransportationExtreme Events	Nonspecific Commercial/Military TransportationRisk of Extreme Weather Events	4	5	0
Commercial_Military Transportation	Nonspecific Commercial/Military Transportation	Extreme Events	Risk of Fire	Commercial_Military TransportationExtreme Events	Nonspecific Commercial/Military TransportationRisk of Fire	1	0	0
Commercial_Military Transportation	Nonspecific Commercial/Military Transportation	Extreme Events	Risk of Flooding	Commercial_Military TransportationExtreme Events	Nonspecific Commercial/Military TransportationRisk of Flooding	5	14	5
Commercial_Military Transportation	Nonspecific Commercial/Military Transportation	Fauna	Bait Fauna	Commercial_Military TransportationFauna	Nonspecific Commercial/Military TransportationBait Fauna	2	1	1
Commercial_Military Transportation	Nonspecific Commercial/Military Transportation	Fauna	Charismatic Fauna	Commercial_Military TransportationFauna	Nonspecific Commercial/Military TransportationCharismatic Fauna	4	7	4
Commercial_Military Transportation	Nonspecific Commercial/Military Transportation	Fauna	Commercially Important Fauna	Commercial_Military TransportationFauna	Nonspecific Commercial/Military TransportationCommercially Important Fauna	2	3	1
Commercial_Military Transportation	Nonspecific Commercial/Military Transportation	Fauna	Edible Fauna	Commercial_Military TransportationFauna	Nonspecific Commercial/Military TransportationEdible Fauna	5	9	4
Commercial_Military Transportation	Nonspecific Commercial/Military Transportation	Fauna	Fauna Community	Commercial_Military TransportationFauna	Nonspecific Commercial/Military TransportationFauna Community	4	1	2
Commercial_Military Transportation	Nonspecific Commercial/Military Transportation	Fauna	Fauna for Fur/Hide/Trophy	Commercial_Military TransportationFauna	Nonspecific Commercial/Military TransportationFauna for Fur/Hide/Trophy	0	0	0
Commercial_Military Transportation	Nonspecific Commercial/Military Transportation	Fauna	Fauna in General	Commercial_Military TransportationFauna	Nonspecific Commercial/Military TransportationFauna in General	7	8	10
Commercial_Military Transportation	Nonspecific Commercial/Military Transportation	Fauna	Keystone Fauna	Commercial_Military TransportationFauna	Nonspecific Commercial/Military TransportationKeystone Fauna	0	0	0
Commercial_Military Transportation	Nonspecific Commercial/Military Transportation	Fauna	Medicinal Fauna	Commercial_Military TransportationFauna	Nonspecific Commercial/Military TransportationMedicinal Fauna	0	0	0
Commercial_Military Transportation	Nonspecific Commercial/Military Transportation	Fauna	Pest/Invasive Fauna	Commercial_Military TransportationFauna	Nonspecific Commercial/Military TransportationPest/Invasive Fauna	0	1	0
Commercial_Military Transportation	Nonspecific Commercial/Military Transportation	Fauna	Pollinating Fauna	Commercial_Military TransportationFauna	Nonspecific Commercial/Military TransportationPollinating Fauna	0	0	0
Commercial_Military Transportation	Nonspecific Commercial/Military Transportation	Fauna	Rare Fauna	Commercial_Military TransportationFauna	Nonspecific Commercial/Military TransportationRare Fauna	0	1	2
Commercial_Military Transportation	Nonspecific Commercial/Military Transportation	Fauna	Spiritually/Culturally Important Fauna	Commercial_Military TransportationFauna	Nonspecific Commercial/Military TransportationSpiritually/Culturally Important Fauna	9	0	1
Commercial_Military Transportation	Nonspecific Commercial/Military Transportation	Flora	Charismatic Flora	Commercial_Military TransportationFlora	Nonspecific Commercial/Military TransportationCharismatic Flora	5	8	2
Commercial_Military Transportation	Nonspecific Commercial/Military Transportation	Flora	Commercially Important Flora	Commercial_Military TransportationFlora	Nonspecific Commercial/Military TransportationCommercially Important Flora	2	6	1
Commercial_Military Transportation	Nonspecific Commercial/Military Transportation	Flora	Culturally Important Flora	Commercial_Military TransportationFlora	Nonspecific Commercial/Military TransportationCulturally Important Flora	1	0	0
Commercial_Military Transportation	Nonspecific Commercial/Military Transportation	Flora	Edible Flora	Commercial_Military TransportationFlora	Nonspecific Commercial/Military TransportationEdible Flora	0	1	0
Commercial_Military Transportation	Nonspecific Commercial/Military Transportation	Flora	Flora Community	Commercial_Military TransportationFlora	Nonspecific Commercial/Military TransportationFlora Community	3	0	3
Commercial_Military Transportation	Nonspecific Commercial/Military Transportation	Flora	Flora in General	Commercial_Military TransportationFlora	Nonspecific Commercial/Military TransportationFlora in General	5	9	8
Commercial_Military Transportation	Nonspecific Commercial/Military Transportation	Flora	Keystone Flora	Commercial_Military TransportationFlora	Nonspecific Commercial/Military TransportationKeystone Flora	0	0	0
Commercial_Military Transportation	Nonspecific Commercial/Military Transportation	Flora	Pest/Invasive Flora	Commercial_Military TransportationFlora	Nonspecific Commercial/Military TransportationPest/Invasive Flora	0	1	2
Commercial_Military Transportation	Nonspecific Commercial/Military Transportation	Flora	Rare Flora	Commercial_Military TransportationFlora	Nonspecific Commercial/Military TransportationRare Flora	0	1	0
Commercial_Military Transportation	Nonspecific Commercial/Military Transportation	Fungi	Pest/Invasive Fungi	Commercial_Military TransportationFungi	Nonspecific Commercial/Military TransportationPest/Invasive Fungi	0	0	0
Commercial_Military Transportation	Nonspecific Commercial/Military Transportation	Other Natural Components	Fiber Material Quality	Commercial_Military TransportationOther Natural Components	Nonspecific Commercial/Military TransportationFiber Material Quality	0	0	0
Commercial_Military Transportation	Nonspecific Commercial/Military Transportation	Other Natural Components	Fiber Material Quantity	Commercial_Military TransportationOther Natural Components	Nonspecific Commercial/Military TransportationFiber Material Quantity	1	1	4
Commercial_Military Transportation	Nonspecific Commercial/Military Transportation	Other Natural Components	Fuel Quantity	Commercial_Military TransportationOther Natural Components	Nonspecific Commercial/Military TransportationFuel Quantity	1	0	0
Commercial_Military Transportation	Nonspecific Commercial/Military Transportation	Other Natural Components	Mineral/Chemical Quality	Commercial_Military TransportationOther Natural Components	Nonspecific Commercial/Military TransportationMineral/Chemical Quality	0	1	0
Commercial_Military Transportation	Nonspecific Commercial/Military Transportation	Other Natural Components	Mineral/Chemical Quantity	Commercial_Military TransportationOther Natural Components	Nonspecific Commercial/Military TransportationMineral/Chemical Quantity	0	3	0
Commercial_Military Transportation	Nonspecific Commercial/Military Transportation	Other Natural Components	Natural Materials (Sand/Rock) in General	Commercial_Military TransportationOther Natural Components	Nonspecific Commercial/Military TransportationNatural Materials (Sand/Rock) in General	2	0	0
Commercial_Military Transportation	Nonspecific Commercial/Military Transportation	Other Natural Components	Ornamental Natural Materials (Shells/Bone)	Commercial_Military TransportationOther Natural Components	Nonspecific Commercial/Military TransportationOrnamental Natural Materials (Shells/Bone)	0	0	1
Commercial_Military Transportation	Nonspecific Commercial/Military Transportation	Regulating or Buffering	Air Quality & Atmospheric Regulation	Commercial_Military TransportationRegulating or Buffering	Nonspecific Commercial/Military TransportationAir Quality & Atmospheric Regulation	2	2	1
Commercial_Military Transportation	Nonspecific Commercial/Military Transportation	Regulating or Buffering	Climate & Carbon Regulation	Commercial_Military TransportationRegulating or Buffering	Nonspecific Commercial/Military TransportationClimate & Carbon Regulation	0	2	1
Commercial_Military Transportation	Nonspecific Commercial/Military Transportation	Regulating or Buffering	Regulating Services in General	Commercial_Military TransportationRegulating or Buffering	Nonspecific Commercial/Military TransportationRegulating Services in General	9	7	7
Commercial_Military Transportation	Nonspecific Commercial/Military Transportation	Regulating or Buffering	Soil & Sediment Regulation	Commercial_Military TransportationRegulating or Buffering	Nonspecific Commercial/Military TransportationSoil & Sediment Regulation	5	10	3
Commercial_Military Transportation	Nonspecific Commercial/Military Transportation	Regulating or Buffering	Water Quality Regulation (Nutrients & Retention)	Commercial_Military TransportationRegulating or Buffering	Nonspecific Commercial/Military TransportationWater Quality Regulation (Nutrients & Retention)	12	11	4
Commercial_Military Transportation	Nonspecific Commercial/Military Transportation	Soil	Soil in General	Commercial_Military TransportationSoil	Nonspecific Commercial/Military TransportationSoil in General	0	2	0
Commercial_Military Transportation	Nonspecific Commercial/Military Transportation	Soil	Soil Quality	Commercial_Military TransportationSoil	Nonspecific Commercial/Military TransportationSoil Quality	2	1	5
Commercial_Military Transportation	Nonspecific Commercial/Military Transportation	Soil	Soil Quantity	Commercial_Military TransportationSoil	Nonspecific Commercial/Military TransportationSoil Quantity	1	4	3
Commercial_Military Transportation	Nonspecific Commercial/Military Transportation	Soil	Substrate Quality	Commercial_Military TransportationSoil	Nonspecific Commercial/Military TransportationSubstrate Quality	0	0	0
Commercial_Military Transportation	Nonspecific Commercial/Military Transportation	Soil	Substrate Quantity	Commercial_Military TransportationSoil	Nonspecific Commercial/Military TransportationSubstrate Quantity	2	0	0
Commercial_Military Transportation	Nonspecific Commercial/Military Transportation	Water	Water in General	Commercial_Military TransportationWater	Nonspecific Commercial/Military TransportationWater in General	3	4	1
Commercial_Military Transportation	Nonspecific Commercial/Military Transportation	Water	Water Movement/Navigability	Commercial_Military TransportationWater	Nonspecific Commercial/Military TransportationWater Movement/Navigability	22	20	17
Commercial_Military Transportation	Nonspecific Commercial/Military Transportation	Water	Water Quality	Commercial_Military TransportationWater	Nonspecific Commercial/Military TransportationWater Quality	5	7	9
Commercial_Military Transportation	Nonspecific Commercial/Military Transportation	Water	Water Quantity	Commercial_Military TransportationWater	Nonspecific Commercial/Military TransportationWater Quantity	13	10	6
Commercial_Military Transportation	Transporters of Goods	Atmosphere	Air Quality	Commercial_Military TransportationAtmosphere	Transporters of GoodsAir Quality	0	0	0
Commercial_Military Transportation	Transporters of Goods	Atmosphere	Atmosphere/Weather in General	Commercial_Military TransportationAtmosphere	Transporters of GoodsAtmosphere/Weather in General	0	0	0
Commercial_Military Transportation	Transporters of Goods	Atmosphere	Precipitation	Commercial_Military TransportationAtmosphere	Transporters of GoodsPrecipitation	0	0	0
Commercial_Military Transportation	Transporters of Goods	Atmosphere	Sunlight	Commercial_Military TransportationAtmosphere	Transporters of GoodsSunlight	0	0	0
Commercial_Military Transportation	Transporters of Goods	Atmosphere	Temperature	Commercial_Military TransportationAtmosphere	Transporters of GoodsTemperature	0	0	0
Commercial_Military Transportation	Transporters of Goods	Atmosphere	Wind Strength & Speed	Commercial_Military TransportationAtmosphere	Transporters of GoodsWind Strength & Speed	0	0	0
Commercial_Military Transportation	Transporters of Goods	Composite	Aesthetic Open Space	Commercial_Military TransportationComposite	Transporters of GoodsAesthetic Open Space	0	1	0
Commercial_Military Transportation	Transporters of Goods	Composite	Aesthetic Sounds & Scents	Commercial_Military TransportationComposite	Transporters of GoodsAesthetic Sounds & Scents	0	0	0
Commercial_Military Transportation	Transporters of Goods	Composite	Aesthetic Viewscapes	Commercial_Military TransportationComposite	Transporters of GoodsAesthetic Viewscapes	0	0	0
Commercial_Military Transportation	Transporters of Goods	Composite	Multiple Ecosystem Components in General	Commercial_Military TransportationComposite	Transporters of GoodsMultiple Ecosystem Components in General	0	2	0
Commercial_Military Transportation	Transporters of Goods	Composite	Naturalness	Commercial_Military TransportationComposite	Transporters of GoodsNaturalness	0	2	2
Commercial_Military Transportation	Transporters of Goods	Composite	Open Land for Development	Commercial_Military TransportationComposite	Transporters of GoodsOpen Land for Development	0	1	0
Commercial_Military Transportation	Transporters of Goods	Extreme Events	Risk of Earthquakes and Landslides	Commercial_Military TransportationExtreme Events	Transporters of GoodsRisk of Earthquakes and Landslides	0	0	0
Commercial_Military Transportation	Transporters of Goods	Extreme Events	Risk of Extreme Events in General	Commercial_Military TransportationExtreme Events	Transporters of GoodsRisk of Extreme Events in General	0	0	0
Commercial_Military Transportation	Transporters of Goods	Extreme Events	Risk of Extreme Weather Events	Commercial_Military TransportationExtreme Events	Transporters of GoodsRisk of Extreme Weather Events	0	0	0
Commercial_Military Transportation	Transporters of Goods	Extreme Events	Risk of Fire	Commercial_Military TransportationExtreme Events	Transporters of GoodsRisk of Fire	0	0	0
Commercial_Military Transportation	Transporters of Goods	Extreme Events	Risk of Flooding	Commercial_Military TransportationExtreme Events	Transporters of GoodsRisk of Flooding	0	0	0
Commercial_Military Transportation	Transporters of Goods	Fauna	Bait Fauna	Commercial_Military TransportationFauna	Transporters of GoodsBait Fauna	0	0	0
Commercial_Military Transportation	Transporters of Goods	Fauna	Charismatic Fauna	Commercial_Military TransportationFauna	Transporters of GoodsCharismatic Fauna	0	0	1
Commercial_Military Transportation	Transporters of Goods	Fauna	Commercially Important Fauna	Commercial_Military TransportationFauna	Transporters of GoodsCommercially Important Fauna	0	0	1
Commercial_Military Transportation	Transporters of Goods	Fauna	Edible Fauna	Commercial_Military TransportationFauna	Transporters of GoodsEdible Fauna	0	2	1
Commercial_Military Transportation	Transporters of Goods	Fauna	Fauna Community	Commercial_Military TransportationFauna	Transporters of GoodsFauna Community	0	0	1
Commercial_Military Transportation	Transporters of Goods	Fauna	Fauna for Fur/Hide/Trophy	Commercial_Military TransportationFauna	Transporters of GoodsFauna for Fur/Hide/Trophy	0	0	0
Commercial_Military Transportation	Transporters of Goods	Fauna	Fauna in General	Commercial_Military TransportationFauna	Transporters of GoodsFauna in General	0	3	1
Commercial_Military Transportation	Transporters of Goods	Fauna	Keystone Fauna	Commercial_Military TransportationFauna	Transporters of GoodsKeystone Fauna	0	0	0
Commercial_Military Transportation	Transporters of Goods	Fauna	Medicinal Fauna	Commercial_Military TransportationFauna	Transporters of GoodsMedicinal Fauna	0	0	0
Commercial_Military Transportation	Transporters of Goods	Fauna	Pest/Invasive Fauna	Commercial_Military TransportationFauna	Transporters of GoodsPest/Invasive Fauna	0	0	0
Commercial_Military Transportation	Transporters of Goods	Fauna	Pollinating Fauna	Commercial_Military TransportationFauna	Transporters of GoodsPollinating Fauna	0	0	0
Commercial_Military Transportation	Transporters of Goods	Fauna	Rare Fauna	Commercial_Military TransportationFauna	Transporters of GoodsRare Fauna	0	0	0
Commercial_Military Transportation	Transporters of Goods	Fauna	Spiritually/Culturally Important Fauna	Commercial_Military TransportationFauna	Transporters of GoodsSpiritually/Culturally Important Fauna	0	0	0
Commercial_Military Transportation	Transporters of Goods	Flora	Charismatic Flora	Commercial_Military TransportationFlora	Transporters of GoodsCharismatic Flora	0	0	1
Commercial_Military Transportation	Transporters of Goods	Flora	Commercially Important Flora	Commercial_Military TransportationFlora	Transporters of GoodsCommercially Important Flora	0	1	1
Commercial_Military Transportation	Transporters of Goods	Flora	Culturally Important Flora	Commercial_Military TransportationFlora	Transporters of GoodsCulturally Important Flora	0	0	0
Commercial_Military Transportation	Transporters of Goods	Flora	Edible Flora	Commercial_Military TransportationFlora	Transporters of GoodsEdible Flora	0	0	0
Commercial_Military Transportation	Transporters of Goods	Flora	Flora Community	Commercial_Military TransportationFlora	Transporters of GoodsFlora Community	0	0	1
Commercial_Military Transportation	Transporters of Goods	Flora	Flora in General	Commercial_Military TransportationFlora	Transporters of GoodsFlora in General	0	0	0
Commercial_Military Transportation	Transporters of Goods	Flora	Keystone Flora	Commercial_Military TransportationFlora	Transporters of GoodsKeystone Flora	0	0	0
Commercial_Military Transportation	Transporters of Goods	Flora	Pest/Invasive Flora	Commercial_Military TransportationFlora	Transporters of GoodsPest/Invasive Flora	0	0	0
Commercial_Military Transportation	Transporters of Goods	Flora	Rare Flora	Commercial_Military TransportationFlora	Transporters of GoodsRare Flora	0	0	0
Commercial_Military Transportation	Transporters of Goods	Fungi	Pest/Invasive Fungi	Commercial_Military TransportationFungi	Transporters of GoodsPest/Invasive Fungi	0	0	0
Commercial_Military Transportation	Transporters of Goods	Other Natural Components	Fiber Material Quality	Commercial_Military TransportationOther Natural Components	Transporters of GoodsFiber Material Quality	0	0	0
Commercial_Military Transportation	Transporters of Goods	Other Natural Components	Fiber Material Quantity	Commercial_Military TransportationOther Natural Components	Transporters of GoodsFiber Material Quantity	0	0	0
Commercial_Military Transportation	Transporters of Goods	Other Natural Components	Fuel Quantity	Commercial_Military TransportationOther Natural Components	Transporters of GoodsFuel Quantity	0	0	0
Commercial_Military Transportation	Transporters of Goods	Other Natural Components	Mineral/Chemical Quality	Commercial_Military TransportationOther Natural Components	Transporters of GoodsMineral/Chemical Quality	0	0	0
Commercial_Military Transportation	Transporters of Goods	Other Natural Components	Mineral/Chemical Quantity	Commercial_Military TransportationOther Natural Components	Transporters of GoodsMineral/Chemical Quantity	0	0	0
Commercial_Military Transportation	Transporters of Goods	Other Natural Components	Natural Materials (Sand/Rock) in General	Commercial_Military TransportationOther Natural Components	Transporters of GoodsNatural Materials (Sand/Rock) in General	0	0	0
Commercial_Military Transportation	Transporters of Goods	Other Natural Components	Ornamental Natural Materials (Shells/Bone)	Commercial_Military TransportationOther Natural Components	Transporters of GoodsOrnamental Natural Materials (Shells/Bone)	0	0	0
Commercial_Military Transportation	Transporters of Goods	Regulating or Buffering	Air Quality & Atmospheric Regulation	Commercial_Military TransportationRegulating or Buffering	Transporters of GoodsAir Quality & Atmospheric Regulation	0	0	1
Commercial_Military Transportation	Transporters of Goods	Regulating or Buffering	Climate & Carbon Regulation	Commercial_Military TransportationRegulating or Buffering	Transporters of GoodsClimate & Carbon Regulation	0	0	0
Commercial_Military Transportation	Transporters of Goods	Regulating or Buffering	Regulating Services in General	Commercial_Military TransportationRegulating or Buffering	Transporters of GoodsRegulating Services in General	0	0	0
Commercial_Military Transportation	Transporters of Goods	Regulating or Buffering	Soil & Sediment Regulation	Commercial_Military TransportationRegulating or Buffering	Transporters of GoodsSoil & Sediment Regulation	0	0	1
Commercial_Military Transportation	Transporters of Goods	Regulating or Buffering	Water Quality Regulation (Nutrients & Retention)	Commercial_Military TransportationRegulating or Buffering	Transporters of GoodsWater Quality Regulation (Nutrients & Retention)	0	1	1
Commercial_Military Transportation	Transporters of Goods	Soil	Soil in General	Commercial_Military TransportationSoil	Transporters of GoodsSoil in General	0	0	0
Commercial_Military Transportation	Transporters of Goods	Soil	Soil Quality	Commercial_Military TransportationSoil	Transporters of GoodsSoil Quality	0	0	0
Commercial_Military Transportation	Transporters of Goods	Soil	Soil Quantity	Commercial_Military TransportationSoil	Transporters of GoodsSoil Quantity	0	1	0
Commercial_Military Transportation	Transporters of Goods	Soil	Substrate Quality	Commercial_Military TransportationSoil	Transporters of GoodsSubstrate Quality	0	0	0
Commercial_Military Transportation	Transporters of Goods	Soil	Substrate Quantity	Commercial_Military TransportationSoil	Transporters of GoodsSubstrate Quantity	0	0	1
Commercial_Military Transportation	Transporters of Goods	Water	Water in General	Commercial_Military TransportationWater	Transporters of GoodsWater in General	0	0	0
Commercial_Military Transportation	Transporters of Goods	Water	Water Movement/Navigability	Commercial_Military TransportationWater	Transporters of GoodsWater Movement/Navigability	1	4	4
Commercial_Military Transportation	Transporters of Goods	Water	Water Quality	Commercial_Military TransportationWater	Transporters of GoodsWater Quality	0	2	1
Commercial_Military Transportation	Transporters of Goods	Water	Water Quantity	Commercial_Military TransportationWater	Transporters of GoodsWater Quantity	0	4	0
Commercial_Military Transportation	Transporters of People	Atmosphere	Air Quality	Commercial_Military TransportationAtmosphere	Transporters of PeopleAir Quality	0	0	1
Commercial_Military Transportation	Transporters of People	Atmosphere	Atmosphere/Weather in General	Commercial_Military TransportationAtmosphere	Transporters of PeopleAtmosphere/Weather in General	0	0	0
Commercial_Military Transportation	Transporters of People	Atmosphere	Precipitation	Commercial_Military TransportationAtmosphere	Transporters of PeoplePrecipitation	0	0	0
Commercial_Military Transportation	Transporters of People	Atmosphere	Sunlight	Commercial_Military TransportationAtmosphere	Transporters of PeopleSunlight	0	0	0
Commercial_Military Transportation	Transporters of People	Atmosphere	Temperature	Commercial_Military TransportationAtmosphere	Transporters of PeopleTemperature	0	0	0
Commercial_Military Transportation	Transporters of People	Atmosphere	Wind Strength & Speed	Commercial_Military TransportationAtmosphere	Transporters of PeopleWind Strength & Speed	0	0	0
Commercial_Military Transportation	Transporters of People	Composite	Aesthetic Open Space	Commercial_Military TransportationComposite	Transporters of PeopleAesthetic Open Space	2	1	1
Commercial_Military Transportation	Transporters of People	Composite	Aesthetic Sounds & Scents	Commercial_Military TransportationComposite	Transporters of PeopleAesthetic Sounds & Scents	0	1	0
Commercial_Military Transportation	Transporters of People	Composite	Aesthetic Viewscapes	Commercial_Military TransportationComposite	Transporters of PeopleAesthetic Viewscapes	5	3	5
Commercial_Military Transportation	Transporters of People	Composite	Multiple Ecosystem Components in General	Commercial_Military TransportationComposite	Transporters of PeopleMultiple Ecosystem Components in General	0	2	1
Commercial_Military Transportation	Transporters of People	Composite	Naturalness	Commercial_Military TransportationComposite	Transporters of PeopleNaturalness	14	21	10
Commercial_Military Transportation	Transporters of People	Composite	Open Land for Development	Commercial_Military TransportationComposite	Transporters of PeopleOpen Land for Development	7	5	6
Commercial_Military Transportation	Transporters of People	Extreme Events	Risk of Earthquakes and Landslides	Commercial_Military TransportationExtreme Events	Transporters of PeopleRisk of Earthquakes and Landslides	0	0	0
Commercial_Military Transportation	Transporters of People	Extreme Events	Risk of Extreme Events in General	Commercial_Military TransportationExtreme Events	Transporters of PeopleRisk of Extreme Events in General	0	0	0
Commercial_Military Transportation	Transporters of People	Extreme Events	Risk of Extreme Weather Events	Commercial_Military TransportationExtreme Events	Transporters of PeopleRisk of Extreme Weather Events	1	2	0
Commercial_Military Transportation	Transporters of People	Extreme Events	Risk of Fire	Commercial_Military TransportationExtreme Events	Transporters of PeopleRisk of Fire	1	0	1
Commercial_Military Transportation	Transporters of People	Extreme Events	Risk of Flooding	Commercial_Military TransportationExtreme Events	Transporters of PeopleRisk of Flooding	2	3	0
Commercial_Military Transportation	Transporters of People	Fauna	Bait Fauna	Commercial_Military TransportationFauna	Transporters of PeopleBait Fauna	0	0	0
Commercial_Military Transportation	Transporters of People	Fauna	Charismatic Fauna	Commercial_Military TransportationFauna	Transporters of PeopleCharismatic Fauna	4	4	7
Commercial_Military Transportation	Transporters of People	Fauna	Commercially Important Fauna	Commercial_Military TransportationFauna	Transporters of PeopleCommercially Important Fauna	0	1	0
Commercial_Military Transportation	Transporters of People	Fauna	Edible Fauna	Commercial_Military TransportationFauna	Transporters of PeopleEdible Fauna	5	3	3
Commercial_Military Transportation	Transporters of People	Fauna	Fauna Community	Commercial_Military TransportationFauna	Transporters of PeopleFauna Community	1	1	1
Commercial_Military Transportation	Transporters of People	Fauna	Fauna for Fur/Hide/Trophy	Commercial_Military TransportationFauna	Transporters of PeopleFauna for Fur/Hide/Trophy	0	0	0
Commercial_Military Transportation	Transporters of People	Fauna	Fauna in General	Commercial_Military TransportationFauna	Transporters of PeopleFauna in General	7	10	5
Commercial_Military Transportation	Transporters of People	Fauna	Keystone Fauna	Commercial_Military TransportationFauna	Transporters of PeopleKeystone Fauna	0	1	0
Commercial_Military Transportation	Transporters of People	Fauna	Medicinal Fauna	Commercial_Military TransportationFauna	Transporters of PeopleMedicinal Fauna	0	0	0
Commercial_Military Transportation	Transporters of People	Fauna	Pest/Invasive Fauna	Commercial_Military TransportationFauna	Transporters of PeoplePest/Invasive Fauna	0	0	1
Commercial_Military Transportation	Transporters of People	Fauna	Pollinating Fauna	Commercial_Military TransportationFauna	Transporters of PeoplePollinating Fauna	0	0	0
Commercial_Military Transportation	Transporters of People	Fauna	Rare Fauna	Commercial_Military TransportationFauna	Transporters of PeopleRare Fauna	1	0	0
Commercial_Military Transportation	Transporters of People	Fauna	Spiritually/Culturally Important Fauna	Commercial_Military TransportationFauna	Transporters of PeopleSpiritually/Culturally Important Fauna	1	0	0
Commercial_Military Transportation	Transporters of People	Flora	Charismatic Flora	Commercial_Military TransportationFlora	Transporters of PeopleCharismatic Flora	5	1	4
Commercial_Military Transportation	Transporters of People	Flora	Commercially Important Flora	Commercial_Military TransportationFlora	Transporters of PeopleCommercially Important Flora	0	1	1
Commercial_Military Transportation	Transporters of People	Flora	Culturally Important Flora	Commercial_Military TransportationFlora	Transporters of PeopleCulturally Important Flora	0	0	0
Commercial_Military Transportation	Transporters of People	Flora	Edible Flora	Commercial_Military TransportationFlora	Transporters of PeopleEdible Flora	0	0	0
Commercial_Military Transportation	Transporters of People	Flora	Flora Community	Commercial_Military TransportationFlora	Transporters of PeopleFlora Community	1	3	2
Commercial_Military Transportation	Transporters of People	Flora	Flora in General	Commercial_Military TransportationFlora	Transporters of PeopleFlora in General	4	4	5
Commercial_Military Transportation	Transporters of People	Flora	Keystone Flora	Commercial_Military TransportationFlora	Transporters of PeopleKeystone Flora	0	0	0
Commercial_Military Transportation	Transporters of People	Flora	Pest/Invasive Flora	Commercial_Military TransportationFlora	Transporters of PeoplePest/Invasive Flora	0	0	2
Commercial_Military Transportation	Transporters of People	Flora	Rare Flora	Commercial_Military TransportationFlora	Transporters of PeopleRare Flora	0	0	0
Commercial_Military Transportation	Transporters of People	Fungi	Pest/Invasive Fungi	Commercial_Military TransportationFungi	Transporters of PeoplePest/Invasive Fungi	0	0	0
Commercial_Military Transportation	Transporters of People	Other Natural Components	Fiber Material Quality	Commercial_Military TransportationOther Natural Components	Transporters of PeopleFiber Material Quality	0	0	0
Commercial_Military Transportation	Transporters of People	Other Natural Components	Fiber Material Quantity	Commercial_Military TransportationOther Natural Components	Transporters of PeopleFiber Material Quantity	1	0	1
Commercial_Military Transportation	Transporters of People	Other Natural Components	Fuel Quantity	Commercial_Military TransportationOther Natural Components	Transporters of PeopleFuel Quantity	0	1	0
Commercial_Military Transportation	Transporters of People	Other Natural Components	Mineral/Chemical Quality	Commercial_Military TransportationOther Natural Components	Transporters of PeopleMineral/Chemical Quality	0	0	0
Commercial_Military Transportation	Transporters of People	Other Natural Components	Mineral/Chemical Quantity	Commercial_Military TransportationOther Natural Components	Transporters of PeopleMineral/Chemical Quantity	1	1	0
Commercial_Military Transportation	Transporters of People	Other Natural Components	Natural Materials (Sand/Rock) in General	Commercial_Military TransportationOther Natural Components	Transporters of PeopleNatural Materials (Sand/Rock) in General	0	0	1
Commercial_Military Transportation	Transporters of People	Other Natural Components	Ornamental Natural Materials (Shells/Bone)	Commercial_Military TransportationOther Natural Components	Transporters of PeopleOrnamental Natural Materials (Shells/Bone)	0	0	3
Commercial_Military Transportation	Transporters of People	Regulating or Buffering	Air Quality & Atmospheric Regulation	Commercial_Military TransportationRegulating or Buffering	Transporters of PeopleAir Quality & Atmospheric Regulation	0	0	2
Commercial_Military Transportation	Transporters of People	Regulating or Buffering	Climate & Carbon Regulation	Commercial_Military TransportationRegulating or Buffering	Transporters of PeopleClimate & Carbon Regulation	0	0	1
Commercial_Military Transportation	Transporters of People	Regulating or Buffering	Regulating Services in General	Commercial_Military TransportationRegulating or Buffering	Transporters of PeopleRegulating Services in General	4	1	2
Commercial_Military Transportation	Transporters of People	Regulating or Buffering	Soil & Sediment Regulation	Commercial_Military TransportationRegulating or Buffering	Transporters of PeopleSoil & Sediment Regulation	3	3	1
Commercial_Military Transportation	Transporters of People	Regulating or Buffering	Water Quality Regulation (Nutrients & Retention)	Commercial_Military TransportationRegulating or Buffering	Transporters of PeopleWater Quality Regulation (Nutrients & Retention)	11	4	1
Commercial_Military Transportation	Transporters of People	Soil	Soil in General	Commercial_Military TransportationSoil	Transporters of PeopleSoil in General	0	0	1
Commercial_Military Transportation	Transporters of People	Soil	Soil Quality	Commercial_Military TransportationSoil	Transporters of PeopleSoil Quality	1	0	0
Commercial_Military Transportation	Transporters of People	Soil	Soil Quantity	Commercial_Military TransportationSoil	Transporters of PeopleSoil Quantity	0	1	1
Commercial_Military Transportation	Transporters of People	Soil	Substrate Quality	Commercial_Military TransportationSoil	Transporters of PeopleSubstrate Quality	0	0	0
Commercial_Military Transportation	Transporters of People	Soil	Substrate Quantity	Commercial_Military TransportationSoil	Transporters of PeopleSubstrate Quantity	0	0	0
Commercial_Military Transportation	Transporters of People	Water	Water in General	Commercial_Military TransportationWater	Transporters of PeopleWater in General	2	2	0
Commercial_Military Transportation	Transporters of People	Water	Water Movement/Navigability	Commercial_Military TransportationWater	Transporters of PeopleWater Movement/Navigability	12	10	5
Commercial_Military Transportation	Transporters of People	Water	Water Quality	Commercial_Military TransportationWater	Transporters of PeopleWater Quality	3	5	2
Commercial_Military Transportation	Transporters of People	Water	Water Quantity	Commercial_Military TransportationWater	Transporters of PeopleWater Quantity	6	6	2
Government and Municipal and Residential	Government, Municipal, Residential in General	Atmosphere	Air Quality	Government and Municipal and ResidentialAtmosphere	Government, Municipal, Residential in GeneralAir Quality	3	2	0
Government and Municipal and Residential	Government, Municipal, Residential in General	Atmosphere	Atmosphere/Weather in General	Government and Municipal and ResidentialAtmosphere	Government, Municipal, Residential in GeneralAtmosphere/Weather in General	1	1	2
Government and Municipal and Residential	Government, Municipal, Residential in General	Atmosphere	Precipitation	Government and Municipal and ResidentialAtmosphere	Government, Municipal, Residential in GeneralPrecipitation	1	0	0
Government and Municipal and Residential	Government, Municipal, Residential in General	Atmosphere	Sunlight	Government and Municipal and ResidentialAtmosphere	Government, Municipal, Residential in GeneralSunlight	0	0	0
Government and Municipal and Residential	Government, Municipal, Residential in General	Atmosphere	Temperature	Government and Municipal and ResidentialAtmosphere	Government, Municipal, Residential in GeneralTemperature	0	0	0
Government and Municipal and Residential	Government, Municipal, Residential in General	Atmosphere	Wind Strength & Speed	Government and Municipal and ResidentialAtmosphere	Government, Municipal, Residential in GeneralWind Strength & Speed	0	0	1
Government and Municipal and Residential	Government, Municipal, Residential in General	Composite	Aesthetic Open Space	Government and Municipal and ResidentialComposite	Government, Municipal, Residential in GeneralAesthetic Open Space	19	6	11
Government and Municipal and Residential	Government, Municipal, Residential in General	Composite	Aesthetic Sounds & Scents	Government and Municipal and ResidentialComposite	Government, Municipal, Residential in GeneralAesthetic Sounds & Scents	0	3	0
Government and Municipal and Residential	Government, Municipal, Residential in General	Composite	Aesthetic Viewscapes	Government and Municipal and ResidentialComposite	Government, Municipal, Residential in GeneralAesthetic Viewscapes	15	7	7
Government and Municipal and Residential	Government, Municipal, Residential in General	Composite	Multiple Ecosystem Components in General	Government and Municipal and ResidentialComposite	Government, Municipal, Residential in GeneralMultiple Ecosystem Components in General	24	15	15
Government and Municipal and Residential	Government, Municipal, Residential in General	Composite	Naturalness	Government and Municipal and ResidentialComposite	Government, Municipal, Residential in GeneralNaturalness	46	36	34
Government and Municipal and Residential	Government, Municipal, Residential in General	Composite	Open Land for Development	Government and Municipal and ResidentialComposite	Government, Municipal, Residential in GeneralOpen Land for Development	27	23	26
Government and Municipal and Residential	Government, Municipal, Residential in General	Extreme Events	Risk of Earthquakes and Landslides	Government and Municipal and ResidentialExtreme Events	Government, Municipal, Residential in GeneralRisk of Earthquakes and Landslides	0	0	2
Government and Municipal and Residential	Government, Municipal, Residential in General	Extreme Events	Risk of Extreme Events in General	Government and Municipal and ResidentialExtreme Events	Government, Municipal, Residential in GeneralRisk of Extreme Events in General	1	1	1
Government and Municipal and Residential	Government, Municipal, Residential in General	Extreme Events	Risk of Extreme Weather Events	Government and Municipal and ResidentialExtreme Events	Government, Municipal, Residential in GeneralRisk of Extreme Weather Events	8	9	1
Government and Municipal and Residential	Government, Municipal, Residential in General	Extreme Events	Risk of Fire	Government and Municipal and ResidentialExtreme Events	Government, Municipal, Residential in GeneralRisk of Fire	2	1	1
Government and Municipal and Residential	Government, Municipal, Residential in General	Extreme Events	Risk of Flooding	Government and Municipal and ResidentialExtreme Events	Government, Municipal, Residential in GeneralRisk of Flooding	24	21	18
Government and Municipal and Residential	Government, Municipal, Residential in General	Fauna	Bait Fauna	Government and Municipal and ResidentialFauna	Government, Municipal, Residential in GeneralBait Fauna	0	0	1
Government and Municipal and Residential	Government, Municipal, Residential in General	Fauna	Charismatic Fauna	Government and Municipal and ResidentialFauna	Government, Municipal, Residential in GeneralCharismatic Fauna	13	15	10
Government and Municipal and Residential	Government, Municipal, Residential in General	Fauna	Commercially Important Fauna	Government and Municipal and ResidentialFauna	Government, Municipal, Residential in GeneralCommercially Important Fauna	14	15	8
Government and Municipal and Residential	Government, Municipal, Residential in General	Fauna	Edible Fauna	Government and Municipal and ResidentialFauna	Government, Municipal, Residential in GeneralEdible Fauna	19	20	13
Government and Municipal and Residential	Government, Municipal, Residential in General	Fauna	Fauna Community	Government and Municipal and ResidentialFauna	Government, Municipal, Residential in GeneralFauna Community	13	10	11
Government and Municipal and Residential	Government, Municipal, Residential in General	Fauna	Fauna for Fur/Hide/Trophy	Government and Municipal and ResidentialFauna	Government, Municipal, Residential in GeneralFauna for Fur/Hide/Trophy	1	2	2
Government and Municipal and Residential	Government, Municipal, Residential in General	Fauna	Fauna in General	Government and Municipal and ResidentialFauna	Government, Municipal, Residential in GeneralFauna in General	34	30	25
Government and Municipal and Residential	Government, Municipal, Residential in General	Fauna	Keystone Fauna	Government and Municipal and ResidentialFauna	Government, Municipal, Residential in GeneralKeystone Fauna	1	0	0
Government and Municipal and Residential	Government, Municipal, Residential in General	Fauna	Medicinal Fauna	Government and Municipal and ResidentialFauna	Government, Municipal, Residential in GeneralMedicinal Fauna	0	0	0
Government and Municipal and Residential	Government, Municipal, Residential in General	Fauna	Pest/Invasive Fauna	Government and Municipal and ResidentialFauna	Government, Municipal, Residential in GeneralPest/Invasive Fauna	6	1	4
Government and Municipal and Residential	Government, Municipal, Residential in General	Fauna	Pollinating Fauna	Government and Municipal and ResidentialFauna	Government, Municipal, Residential in GeneralPollinating Fauna	0	1	2
Government and Municipal and Residential	Government, Municipal, Residential in General	Fauna	Rare Fauna	Government and Municipal and ResidentialFauna	Government, Municipal, Residential in GeneralRare Fauna	11	7	5
Government and Municipal and Residential	Government, Municipal, Residential in General	Fauna	Spiritually/Culturally Important Fauna	Government and Municipal and ResidentialFauna	Government, Municipal, Residential in GeneralSpiritually/Culturally Important Fauna	7	3	4
Government and Municipal and Residential	Government, Municipal, Residential in General	Flora	Charismatic Flora	Government and Municipal and ResidentialFlora	Government, Municipal, Residential in GeneralCharismatic Flora	12	8	7
Government and Municipal and Residential	Government, Municipal, Residential in General	Flora	Commercially Important Flora	Government and Municipal and ResidentialFlora	Government, Municipal, Residential in GeneralCommercially Important Flora	8	9	6
Government and Municipal and Residential	Government, Municipal, Residential in General	Flora	Culturally Important Flora	Government and Municipal and ResidentialFlora	Government, Municipal, Residential in GeneralCulturally Important Flora	4	2	2
Government and Municipal and Residential	Government, Municipal, Residential in General	Flora	Edible Flora	Government and Municipal and ResidentialFlora	Government, Municipal, Residential in GeneralEdible Flora	0	1	2
Government and Municipal and Residential	Government, Municipal, Residential in General	Flora	Flora Community	Government and Municipal and ResidentialFlora	Government, Municipal, Residential in GeneralFlora Community	12	9	10
Government and Municipal and Residential	Government, Municipal, Residential in General	Flora	Flora in General	Government and Municipal and ResidentialFlora	Government, Municipal, Residential in GeneralFlora in General	23	16	19
Government and Municipal and Residential	Government, Municipal, Residential in General	Flora	Keystone Flora	Government and Municipal and ResidentialFlora	Government, Municipal, Residential in GeneralKeystone Flora	0	0	0
Government and Municipal and Residential	Government, Municipal, Residential in General	Flora	Pest/Invasive Flora	Government and Municipal and ResidentialFlora	Government, Municipal, Residential in GeneralPest/Invasive Flora	6	0	6
Government and Municipal and Residential	Government, Municipal, Residential in General	Flora	Rare Flora	Government and Municipal and ResidentialFlora	Government, Municipal, Residential in GeneralRare Flora	2	1	2
Government and Municipal and Residential	Government, Municipal, Residential in General	Fungi	Pest/Invasive Fungi	Government and Municipal and ResidentialFungi	Government, Municipal, Residential in GeneralPest/Invasive Fungi	0	0	0
Government and Municipal and Residential	Government, Municipal, Residential in General	Other Natural Components	Fiber Material Quality	Government and Municipal and ResidentialOther Natural Components	Government, Municipal, Residential in GeneralFiber Material Quality	1	0	0
Government and Municipal and Residential	Government, Municipal, Residential in General	Other Natural Components	Fiber Material Quantity	Government and Municipal and ResidentialOther Natural Components	Government, Municipal, Residential in GeneralFiber Material Quantity	3	1	1
Government and Municipal and Residential	Government, Municipal, Residential in General	Other Natural Components	Fuel Quantity	Government and Municipal and ResidentialOther Natural Components	Government, Municipal, Residential in GeneralFuel Quantity	1	0	0
Government and Municipal and Residential	Government, Municipal, Residential in General	Other Natural Components	Mineral/Chemical Quality	Government and Municipal and ResidentialOther Natural Components	Government, Municipal, Residential in GeneralMineral/Chemical Quality	2	0	0
Government and Municipal and Residential	Government, Municipal, Residential in General	Other Natural Components	Mineral/Chemical Quantity	Government and Municipal and ResidentialOther Natural Components	Government, Municipal, Residential in GeneralMineral/Chemical Quantity	4	5	1
Government and Municipal and Residential	Government, Municipal, Residential in General	Other Natural Components	Natural Materials (Sand/Rock) in General	Government and Municipal and ResidentialOther Natural Components	Government, Municipal, Residential in GeneralNatural Materials (Sand/Rock) in General	5	1	1
Government and Municipal and Residential	Government, Municipal, Residential in General	Other Natural Components	Ornamental Natural Materials (Shells/Bone)	Government and Municipal and ResidentialOther Natural Components	Government, Municipal, Residential in GeneralOrnamental Natural Materials (Shells/Bone)	3	3	1
Government and Municipal and Residential	Government, Municipal, Residential in General	Regulating or Buffering	Air Quality & Atmospheric Regulation	Government and Municipal and ResidentialRegulating or Buffering	Government, Municipal, Residential in GeneralAir Quality & Atmospheric Regulation	3	3	2
Government and Municipal and Residential	Government, Municipal, Residential in General	Regulating or Buffering	Climate & Carbon Regulation	Government and Municipal and ResidentialRegulating or Buffering	Government, Municipal, Residential in GeneralClimate & Carbon Regulation	4	4	1
Government and Municipal and Residential	Government, Municipal, Residential in General	Regulating or Buffering	Regulating Services in General	Government and Municipal and ResidentialRegulating or Buffering	Government, Municipal, Residential in GeneralRegulating Services in General	33	21	26
Government and Municipal and Residential	Government, Municipal, Residential in General	Regulating or Buffering	Soil & Sediment Regulation	Government and Municipal and ResidentialRegulating or Buffering	Government, Municipal, Residential in GeneralSoil & Sediment Regulation	15	8	6
Government and Municipal and Residential	Government, Municipal, Residential in General	Regulating or Buffering	Water Quality Regulation (Nutrients & Retention)	Government and Municipal and ResidentialRegulating or Buffering	Government, Municipal, Residential in GeneralWater Quality Regulation (Nutrients & Retention)	27	22	14
Government and Municipal and Residential	Government, Municipal, Residential in General	Soil	Soil in General	Government and Municipal and ResidentialSoil	Government, Municipal, Residential in GeneralSoil in General	4	4	1
Government and Municipal and Residential	Government, Municipal, Residential in General	Soil	Soil Quality	Government and Municipal and ResidentialSoil	Government, Municipal, Residential in GeneralSoil Quality	10	4	3
Government and Municipal and Residential	Government, Municipal, Residential in General	Soil	Soil Quantity	Government and Municipal and ResidentialSoil	Government, Municipal, Residential in GeneralSoil Quantity	4	5	7
Government and Municipal and Residential	Government, Municipal, Residential in General	Soil	Substrate Quality	Government and Municipal and ResidentialSoil	Government, Municipal, Residential in GeneralSubstrate Quality	0	0	0
Government and Municipal and Residential	Government, Municipal, Residential in General	Soil	Substrate Quantity	Government and Municipal and ResidentialSoil	Government, Municipal, Residential in GeneralSubstrate Quantity	1	2	0
Government and Municipal and Residential	Government, Municipal, Residential in General	Water	Water in General	Government and Municipal and ResidentialWater	Government, Municipal, Residential in GeneralWater in General	17	15	12
Government and Municipal and Residential	Government, Municipal, Residential in General	Water	Water Movement/Navigability	Government and Municipal and ResidentialWater	Government, Municipal, Residential in GeneralWater Movement/Navigability	22	21	21
Government and Municipal and Residential	Government, Municipal, Residential in General	Water	Water Quality	Government and Municipal and ResidentialWater	Government, Municipal, Residential in GeneralWater Quality	21	16	12
Government and Municipal and Residential	Government, Municipal, Residential in General	Water	Water Quantity	Government and Municipal and ResidentialWater	Government, Municipal, Residential in GeneralWater Quantity	22	19	16
Government and Municipal and Residential	Military and Coast Guard	Atmosphere	Air Quality	Government and Municipal and ResidentialAtmosphere	Military and Coast GuardAir Quality	0	0	0
Government and Municipal and Residential	Military and Coast Guard	Atmosphere	Atmosphere/Weather in General	Government and Municipal and ResidentialAtmosphere	Military and Coast GuardAtmosphere/Weather in General	0	0	0
Government and Municipal and Residential	Military and Coast Guard	Atmosphere	Precipitation	Government and Municipal and ResidentialAtmosphere	Military and Coast GuardPrecipitation	0	0	0
Government and Municipal and Residential	Military and Coast Guard	Atmosphere	Sunlight	Government and Municipal and ResidentialAtmosphere	Military and Coast GuardSunlight	0	0	0
Government and Municipal and Residential	Military and Coast Guard	Atmosphere	Temperature	Government and Municipal and ResidentialAtmosphere	Military and Coast GuardTemperature	0	0	0
Government and Municipal and Residential	Military and Coast Guard	Atmosphere	Wind Strength & Speed	Government and Municipal and ResidentialAtmosphere	Military and Coast GuardWind Strength & Speed	0	0	1
Government and Municipal and Residential	Military and Coast Guard	Composite	Aesthetic Open Space	Government and Municipal and ResidentialComposite	Military and Coast GuardAesthetic Open Space	0	0	1
Government and Municipal and Residential	Military and Coast Guard	Composite	Aesthetic Sounds & Scents	Government and Municipal and ResidentialComposite	Military and Coast GuardAesthetic Sounds & Scents	0	0	0
Government and Municipal and Residential	Military and Coast Guard	Composite	Aesthetic Viewscapes	Government and Municipal and ResidentialComposite	Military and Coast GuardAesthetic Viewscapes	0	0	1
Government and Municipal and Residential	Military and Coast Guard	Composite	Multiple Ecosystem Components in General	Government and Municipal and ResidentialComposite	Military and Coast GuardMultiple Ecosystem Components in General	1	3	2
Government and Municipal and Residential	Military and Coast Guard	Composite	Naturalness	Government and Municipal and ResidentialComposite	Military and Coast GuardNaturalness	15	16	8
Government and Municipal and Residential	Military and Coast Guard	Composite	Open Land for Development	Government and Municipal and ResidentialComposite	Military and Coast GuardOpen Land for Development	6	2	5
Government and Municipal and Residential	Military and Coast Guard	Extreme Events	Risk of Earthquakes and Landslides	Government and Municipal and ResidentialExtreme Events	Military and Coast GuardRisk of Earthquakes and Landslides	0	0	0
Government and Municipal and Residential	Military and Coast Guard	Extreme Events	Risk of Extreme Events in General	Government and Municipal and ResidentialExtreme Events	Military and Coast GuardRisk of Extreme Events in General	0	0	0
Government and Municipal and Residential	Military and Coast Guard	Extreme Events	Risk of Extreme Weather Events	Government and Municipal and ResidentialExtreme Events	Military and Coast GuardRisk of Extreme Weather Events	0	2	0
Government and Municipal and Residential	Military and Coast Guard	Extreme Events	Risk of Fire	Government and Municipal and ResidentialExtreme Events	Military and Coast GuardRisk of Fire	0	1	0
Government and Municipal and Residential	Military and Coast Guard	Extreme Events	Risk of Flooding	Government and Municipal and ResidentialExtreme Events	Military and Coast GuardRisk of Flooding	2	13	1
Government and Municipal and Residential	Military and Coast Guard	Fauna	Bait Fauna	Government and Municipal and ResidentialFauna	Military and Coast GuardBait Fauna	0	0	0
Government and Municipal and Residential	Military and Coast Guard	Fauna	Charismatic Fauna	Government and Municipal and ResidentialFauna	Military and Coast GuardCharismatic Fauna	1	1	1
Government and Municipal and Residential	Military and Coast Guard	Fauna	Commercially Important Fauna	Government and Municipal and ResidentialFauna	Military and Coast GuardCommercially Important Fauna	1	2	0
Government and Municipal and Residential	Military and Coast Guard	Fauna	Edible Fauna	Government and Municipal and ResidentialFauna	Military and Coast GuardEdible Fauna	2	4	0
Government and Municipal and Residential	Military and Coast Guard	Fauna	Fauna Community	Government and Municipal and ResidentialFauna	Military and Coast GuardFauna Community	0	1	1
Government and Municipal and Residential	Military and Coast Guard	Fauna	Fauna for Fur/Hide/Trophy	Government and Municipal and ResidentialFauna	Military and Coast GuardFauna for Fur/Hide/Trophy	0	0	0
Government and Municipal and Residential	Military and Coast Guard	Fauna	Fauna in General	Government and Municipal and ResidentialFauna	Military and Coast GuardFauna in General	6	4	2
Government and Municipal and Residential	Military and Coast Guard	Fauna	Keystone Fauna	Government and Municipal and ResidentialFauna	Military and Coast GuardKeystone Fauna	0	1	0
Government and Municipal and Residential	Military and Coast Guard	Fauna	Medicinal Fauna	Government and Municipal and ResidentialFauna	Military and Coast GuardMedicinal Fauna	0	0	0
Government and Municipal and Residential	Military and Coast Guard	Fauna	Pest/Invasive Fauna	Government and Municipal and ResidentialFauna	Military and Coast GuardPest/Invasive Fauna	0	0	0
Government and Municipal and Residential	Military and Coast Guard	Fauna	Pollinating Fauna	Government and Municipal and ResidentialFauna	Military and Coast GuardPollinating Fauna	0	0	0
Government and Municipal and Residential	Military and Coast Guard	Fauna	Rare Fauna	Government and Municipal and ResidentialFauna	Military and Coast GuardRare Fauna	1	1	1
Government and Municipal and Residential	Military and Coast Guard	Fauna	Spiritually/Culturally Important Fauna	Government and Municipal and ResidentialFauna	Military and Coast GuardSpiritually/Culturally Important Fauna	1	0	1
Government and Municipal and Residential	Military and Coast Guard	Flora	Charismatic Flora	Government and Municipal and ResidentialFlora	Military and Coast GuardCharismatic Flora	1	1	1
Government and Municipal and Residential	Military and Coast Guard	Flora	Commercially Important Flora	Government and Municipal and ResidentialFlora	Military and Coast GuardCommercially Important Flora	0	1	1
Government and Municipal and Residential	Military and Coast Guard	Flora	Culturally Important Flora	Government and Municipal and ResidentialFlora	Military and Coast GuardCulturally Important Flora	0	0	0
Government and Municipal and Residential	Military and Coast Guard	Flora	Edible Flora	Government and Municipal and ResidentialFlora	Military and Coast GuardEdible Flora	0	0	0
Government and Municipal and Residential	Military and Coast Guard	Flora	Flora Community	Government and Municipal and ResidentialFlora	Military and Coast GuardFlora Community	3	0	0
Government and Municipal and Residential	Military and Coast Guard	Flora	Flora in General	Government and Municipal and ResidentialFlora	Military and Coast GuardFlora in General	2	7	1
Government and Municipal and Residential	Military and Coast Guard	Flora	Keystone Flora	Government and Municipal and ResidentialFlora	Military and Coast GuardKeystone Flora	0	0	0
Government and Municipal and Residential	Military and Coast Guard	Flora	Pest/Invasive Flora	Government and Municipal and ResidentialFlora	Military and Coast GuardPest/Invasive Flora	0	0	1
Government and Municipal and Residential	Military and Coast Guard	Flora	Rare Flora	Government and Municipal and ResidentialFlora	Military and Coast GuardRare Flora	1	0	0
Government and Municipal and Residential	Military and Coast Guard	Fungi	Pest/Invasive Fungi	Government and Municipal and ResidentialFungi	Military and Coast GuardPest/Invasive Fungi	0	0	0
Government and Municipal and Residential	Military and Coast Guard	Other Natural Components	Fiber Material Quality	Government and Municipal and ResidentialOther Natural Components	Military and Coast GuardFiber Material Quality	0	0	0
Government and Municipal and Residential	Military and Coast Guard	Other Natural Components	Fiber Material Quantity	Government and Municipal and ResidentialOther Natural Components	Military and Coast GuardFiber Material Quantity	0	0	0
Government and Municipal and Residential	Military and Coast Guard	Other Natural Components	Fuel Quantity	Government and Municipal and ResidentialOther Natural Components	Military and Coast GuardFuel Quantity	0	0	0
Government and Municipal and Residential	Military and Coast Guard	Other Natural Components	Mineral/Chemical Quality	Government and Municipal and ResidentialOther Natural Components	Military and Coast GuardMineral/Chemical Quality	0	0	0
Government and Municipal and Residential	Military and Coast Guard	Other Natural Components	Mineral/Chemical Quantity	Government and Municipal and ResidentialOther Natural Components	Military and Coast GuardMineral/Chemical Quantity	0	1	0
Government and Municipal and Residential	Military and Coast Guard	Other Natural Components	Natural Materials (Sand/Rock) in General	Government and Municipal and ResidentialOther Natural Components	Military and Coast GuardNatural Materials (Sand/Rock) in General	0	2	0
Government and Municipal and Residential	Military and Coast Guard	Other Natural Components	Ornamental Natural Materials (Shells/Bone)	Government and Municipal and ResidentialOther Natural Components	Military and Coast GuardOrnamental Natural Materials (Shells/Bone)	0	3	0
Government and Municipal and Residential	Military and Coast Guard	Regulating or Buffering	Air Quality & Atmospheric Regulation	Government and Municipal and ResidentialRegulating or Buffering	Military and Coast GuardAir Quality & Atmospheric Regulation	1	1	0
Government and Municipal and Residential	Military and Coast Guard	Regulating or Buffering	Climate & Carbon Regulation	Government and Municipal and ResidentialRegulating or Buffering	Military and Coast GuardClimate & Carbon Regulation	0	0	0
Government and Municipal and Residential	Military and Coast Guard	Regulating or Buffering	Regulating Services in General	Government and Municipal and ResidentialRegulating or Buffering	Military and Coast GuardRegulating Services in General	5	5	3
Government and Municipal and Residential	Military and Coast Guard	Regulating or Buffering	Soil & Sediment Regulation	Government and Municipal and ResidentialRegulating or Buffering	Military and Coast GuardSoil & Sediment Regulation	3	3	1
Government and Municipal and Residential	Military and Coast Guard	Regulating or Buffering	Water Quality Regulation (Nutrients & Retention)	Government and Municipal and ResidentialRegulating or Buffering	Military and Coast GuardWater Quality Regulation (Nutrients & Retention)	7	7	0
Government and Municipal and Residential	Military and Coast Guard	Soil	Soil in General	Government and Municipal and ResidentialSoil	Military and Coast GuardSoil in General	1	1	0
Government and Municipal and Residential	Military and Coast Guard	Soil	Soil Quality	Government and Municipal and ResidentialSoil	Military and Coast GuardSoil Quality	0	1	0
Government and Municipal and Residential	Military and Coast Guard	Soil	Soil Quantity	Government and Municipal and ResidentialSoil	Military and Coast GuardSoil Quantity	0	1	0
Government and Municipal and Residential	Military and Coast Guard	Soil	Substrate Quality	Government and Municipal and ResidentialSoil	Military and Coast GuardSubstrate Quality	0	0	0
Government and Municipal and Residential	Military and Coast Guard	Soil	Substrate Quantity	Government and Municipal and ResidentialSoil	Military and Coast GuardSubstrate Quantity	0	0	0
Government and Municipal and Residential	Military and Coast Guard	Water	Water in General	Government and Municipal and ResidentialWater	Military and Coast GuardWater in General	4	2	1
Government and Municipal and Residential	Military and Coast Guard	Water	Water Movement/Navigability	Government and Municipal and ResidentialWater	Military and Coast GuardWater Movement/Navigability	4	8	2
Government and Municipal and Residential	Military and Coast Guard	Water	Water Quality	Government and Municipal and ResidentialWater	Military and Coast GuardWater Quality	3	9	0
Government and Municipal and Residential	Military and Coast Guard	Water	Water Quantity	Government and Municipal and ResidentialWater	Military and Coast GuardWater Quantity	4	7	0
Government and Municipal and Residential	Public Energy Generators	Atmosphere	Air Quality	Government and Municipal and ResidentialAtmosphere	Public Energy GeneratorsAir Quality	0	0	0
Government and Municipal and Residential	Public Energy Generators	Atmosphere	Atmosphere/Weather in General	Government and Municipal and ResidentialAtmosphere	Public Energy GeneratorsAtmosphere/Weather in General	0	0	0
Government and Municipal and Residential	Public Energy Generators	Atmosphere	Precipitation	Government and Municipal and ResidentialAtmosphere	Public Energy GeneratorsPrecipitation	0	0	0
Government and Municipal and Residential	Public Energy Generators	Atmosphere	Sunlight	Government and Municipal and ResidentialAtmosphere	Public Energy GeneratorsSunlight	0	0	0
Government and Municipal and Residential	Public Energy Generators	Atmosphere	Temperature	Government and Municipal and ResidentialAtmosphere	Public Energy GeneratorsTemperature	0	0	0
Government and Municipal and Residential	Public Energy Generators	Atmosphere	Wind Strength & Speed	Government and Municipal and ResidentialAtmosphere	Public Energy GeneratorsWind Strength & Speed	0	0	0
Government and Municipal and Residential	Public Energy Generators	Composite	Aesthetic Open Space	Government and Municipal and ResidentialComposite	Public Energy GeneratorsAesthetic Open Space	0	0	0
Government and Municipal and Residential	Public Energy Generators	Composite	Aesthetic Sounds & Scents	Government and Municipal and ResidentialComposite	Public Energy GeneratorsAesthetic Sounds & Scents	0	0	0
Government and Municipal and Residential	Public Energy Generators	Composite	Aesthetic Viewscapes	Government and Municipal and ResidentialComposite	Public Energy GeneratorsAesthetic Viewscapes	0	1	0
Government and Municipal and Residential	Public Energy Generators	Composite	Multiple Ecosystem Components in General	Government and Municipal and ResidentialComposite	Public Energy GeneratorsMultiple Ecosystem Components in General	0	0	0
Government and Municipal and Residential	Public Energy Generators	Composite	Naturalness	Government and Municipal and ResidentialComposite	Public Energy GeneratorsNaturalness	0	2	1
Government and Municipal and Residential	Public Energy Generators	Composite	Open Land for Development	Government and Municipal and ResidentialComposite	Public Energy GeneratorsOpen Land for Development	0	0	0
Government and Municipal and Residential	Public Energy Generators	Extreme Events	Risk of Earthquakes and Landslides	Government and Municipal and ResidentialExtreme Events	Public Energy GeneratorsRisk of Earthquakes and Landslides	0	0	0
Government and Municipal and Residential	Public Energy Generators	Extreme Events	Risk of Extreme Events in General	Government and Municipal and ResidentialExtreme Events	Public Energy GeneratorsRisk of Extreme Events in General	0	0	0
Government and Municipal and Residential	Public Energy Generators	Extreme Events	Risk of Extreme Weather Events	Government and Municipal and ResidentialExtreme Events	Public Energy GeneratorsRisk of Extreme Weather Events	0	0	0
Government and Municipal and Residential	Public Energy Generators	Extreme Events	Risk of Fire	Government and Municipal and ResidentialExtreme Events	Public Energy GeneratorsRisk of Fire	0	0	0
Government and Municipal and Residential	Public Energy Generators	Extreme Events	Risk of Flooding	Government and Municipal and ResidentialExtreme Events	Public Energy GeneratorsRisk of Flooding	1	2	0
Government and Municipal and Residential	Public Energy Generators	Fauna	Bait Fauna	Government and Municipal and ResidentialFauna	Public Energy GeneratorsBait Fauna	0	0	0
Government and Municipal and Residential	Public Energy Generators	Fauna	Charismatic Fauna	Government and Municipal and ResidentialFauna	Public Energy GeneratorsCharismatic Fauna	0	0	1
Government and Municipal and Residential	Public Energy Generators	Fauna	Commercially Important Fauna	Government and Municipal and ResidentialFauna	Public Energy GeneratorsCommercially Important Fauna	0	0	0
Government and Municipal and Residential	Public Energy Generators	Fauna	Edible Fauna	Government and Municipal and ResidentialFauna	Public Energy GeneratorsEdible Fauna	0	0	0
Government and Municipal and Residential	Public Energy Generators	Fauna	Fauna Community	Government and Municipal and ResidentialFauna	Public Energy GeneratorsFauna Community	1	0	1
Government and Municipal and Residential	Public Energy Generators	Fauna	Fauna for Fur/Hide/Trophy	Government and Municipal and ResidentialFauna	Public Energy GeneratorsFauna for Fur/Hide/Trophy	0	0	0
Government and Municipal and Residential	Public Energy Generators	Fauna	Fauna in General	Government and Municipal and ResidentialFauna	Public Energy GeneratorsFauna in General	0	0	0
Government and Municipal and Residential	Public Energy Generators	Fauna	Keystone Fauna	Government and Municipal and ResidentialFauna	Public Energy GeneratorsKeystone Fauna	0	0	0
Government and Municipal and Residential	Public Energy Generators	Fauna	Medicinal Fauna	Government and Municipal and ResidentialFauna	Public Energy GeneratorsMedicinal Fauna	0	0	0
Government and Municipal and Residential	Public Energy Generators	Fauna	Pest/Invasive Fauna	Government and Municipal and ResidentialFauna	Public Energy GeneratorsPest/Invasive Fauna	0	0	0
Government and Municipal and Residential	Public Energy Generators	Fauna	Pollinating Fauna	Government and Municipal and ResidentialFauna	Public Energy GeneratorsPollinating Fauna	0	0	0
Government and Municipal and Residential	Public Energy Generators	Fauna	Rare Fauna	Government and Municipal and ResidentialFauna	Public Energy GeneratorsRare Fauna	0	0	0
Government and Municipal and Residential	Public Energy Generators	Fauna	Spiritually/Culturally Important Fauna	Government and Municipal and ResidentialFauna	Public Energy GeneratorsSpiritually/Culturally Important Fauna	0	0	0
Government and Municipal and Residential	Public Energy Generators	Flora	Charismatic Flora	Government and Municipal and ResidentialFlora	Public Energy GeneratorsCharismatic Flora	0	0	0
Government and Municipal and Residential	Public Energy Generators	Flora	Commercially Important Flora	Government and Municipal and ResidentialFlora	Public Energy GeneratorsCommercially Important Flora	0	0	0
Government and Municipal and Residential	Public Energy Generators	Flora	Culturally Important Flora	Government and Municipal and ResidentialFlora	Public Energy GeneratorsCulturally Important Flora	0	0	0
Government and Municipal and Residential	Public Energy Generators	Flora	Edible Flora	Government and Municipal and ResidentialFlora	Public Energy GeneratorsEdible Flora	0	0	0
Government and Municipal and Residential	Public Energy Generators	Flora	Flora Community	Government and Municipal and ResidentialFlora	Public Energy GeneratorsFlora Community	0	0	0
Government and Municipal and Residential	Public Energy Generators	Flora	Flora in General	Government and Municipal and ResidentialFlora	Public Energy GeneratorsFlora in General	0	0	0
Government and Municipal and Residential	Public Energy Generators	Flora	Keystone Flora	Government and Municipal and ResidentialFlora	Public Energy GeneratorsKeystone Flora	0	0	0
Government and Municipal and Residential	Public Energy Generators	Flora	Pest/Invasive Flora	Government and Municipal and ResidentialFlora	Public Energy GeneratorsPest/Invasive Flora	0	0	0
Government and Municipal and Residential	Public Energy Generators	Flora	Rare Flora	Government and Municipal and ResidentialFlora	Public Energy GeneratorsRare Flora	0	0	0
Government and Municipal and Residential	Public Energy Generators	Fungi	Pest/Invasive Fungi	Government and Municipal and ResidentialFungi	Public Energy GeneratorsPest/Invasive Fungi	0	0	0
Government and Municipal and Residential	Public Energy Generators	Other Natural Components	Fiber Material Quality	Government and Municipal and ResidentialOther Natural Components	Public Energy GeneratorsFiber Material Quality	0	0	0
Government and Municipal and Residential	Public Energy Generators	Other Natural Components	Fiber Material Quantity	Government and Municipal and ResidentialOther Natural Components	Public Energy GeneratorsFiber Material Quantity	0	0	0
Government and Municipal and Residential	Public Energy Generators	Other Natural Components	Fuel Quantity	Government and Municipal and ResidentialOther Natural Components	Public Energy GeneratorsFuel Quantity	0	0	0
Government and Municipal and Residential	Public Energy Generators	Other Natural Components	Mineral/Chemical Quality	Government and Municipal and ResidentialOther Natural Components	Public Energy GeneratorsMineral/Chemical Quality	0	0	0
Government and Municipal and Residential	Public Energy Generators	Other Natural Components	Mineral/Chemical Quantity	Government and Municipal and ResidentialOther Natural Components	Public Energy GeneratorsMineral/Chemical Quantity	0	0	0
Government and Municipal and Residential	Public Energy Generators	Other Natural Components	Natural Materials (Sand/Rock) in General	Government and Municipal and ResidentialOther Natural Components	Public Energy GeneratorsNatural Materials (Sand/Rock) in General	0	0	0
Government and Municipal and Residential	Public Energy Generators	Other Natural Components	Ornamental Natural Materials (Shells/Bone)	Government and Municipal and ResidentialOther Natural Components	Public Energy GeneratorsOrnamental Natural Materials (Shells/Bone)	0	0	0
Government and Municipal and Residential	Public Energy Generators	Regulating or Buffering	Air Quality & Atmospheric Regulation	Government and Municipal and ResidentialRegulating or Buffering	Public Energy GeneratorsAir Quality & Atmospheric Regulation	0	0	0
Government and Municipal and Residential	Public Energy Generators	Regulating or Buffering	Climate & Carbon Regulation	Government and Municipal and ResidentialRegulating or Buffering	Public Energy GeneratorsClimate & Carbon Regulation	1	0	0
Government and Municipal and Residential	Public Energy Generators	Regulating or Buffering	Regulating Services in General	Government and Municipal and ResidentialRegulating or Buffering	Public Energy GeneratorsRegulating Services in General	0	0	0
Government and Municipal and Residential	Public Energy Generators	Regulating or Buffering	Soil & Sediment Regulation	Government and Municipal and ResidentialRegulating or Buffering	Public Energy GeneratorsSoil & Sediment Regulation	0	0	0
Government and Municipal and Residential	Public Energy Generators	Regulating or Buffering	Water Quality Regulation (Nutrients & Retention)	Government and Municipal and ResidentialRegulating or Buffering	Public Energy GeneratorsWater Quality Regulation (Nutrients & Retention)	1	2	0
Government and Municipal and Residential	Public Energy Generators	Soil	Soil in General	Government and Municipal and ResidentialSoil	Public Energy GeneratorsSoil in General	0	0	0
Government and Municipal and Residential	Public Energy Generators	Soil	Soil Quality	Government and Municipal and ResidentialSoil	Public Energy GeneratorsSoil Quality	0	0	0
Government and Municipal and Residential	Public Energy Generators	Soil	Soil Quantity	Government and Municipal and ResidentialSoil	Public Energy GeneratorsSoil Quantity	0	0	1
Government and Municipal and Residential	Public Energy Generators	Soil	Substrate Quality	Government and Municipal and ResidentialSoil	Public Energy GeneratorsSubstrate Quality	0	0	0
Government and Municipal and Residential	Public Energy Generators	Soil	Substrate Quantity	Government and Municipal and ResidentialSoil	Public Energy GeneratorsSubstrate Quantity	0	0	0
Government and Municipal and Residential	Public Energy Generators	Water	Water in General	Government and Municipal and ResidentialWater	Public Energy GeneratorsWater in General	0	0	0
Government and Municipal and Residential	Public Energy Generators	Water	Water Movement/Navigability	Government and Municipal and ResidentialWater	Public Energy GeneratorsWater Movement/Navigability	1	0	0
Government and Municipal and Residential	Public Energy Generators	Water	Water Quality	Government and Municipal and ResidentialWater	Public Energy GeneratorsWater Quality	0	1	0
Government and Municipal and Residential	Public Energy Generators	Water	Water Quantity	Government and Municipal and ResidentialWater	Public Energy GeneratorsWater Quantity	0	2	0
Government and Municipal and Residential	Public Property Owners	Atmosphere	Air Quality	Government and Municipal and ResidentialAtmosphere	Public Property OwnersAir Quality	0	0	0
Government and Municipal and Residential	Public Property Owners	Atmosphere	Atmosphere/Weather in General	Government and Municipal and ResidentialAtmosphere	Public Property OwnersAtmosphere/Weather in General	0	0	0
Government and Municipal and Residential	Public Property Owners	Atmosphere	Precipitation	Government and Municipal and ResidentialAtmosphere	Public Property OwnersPrecipitation	0	0	0
Government and Municipal and Residential	Public Property Owners	Atmosphere	Sunlight	Government and Municipal and ResidentialAtmosphere	Public Property OwnersSunlight	0	0	0
Government and Municipal and Residential	Public Property Owners	Atmosphere	Temperature	Government and Municipal and ResidentialAtmosphere	Public Property OwnersTemperature	0	1	0
Government and Municipal and Residential	Public Property Owners	Atmosphere	Wind Strength & Speed	Government and Municipal and ResidentialAtmosphere	Public Property OwnersWind Strength & Speed	1	0	0
Government and Municipal and Residential	Public Property Owners	Composite	Aesthetic Open Space	Government and Municipal and ResidentialComposite	Public Property OwnersAesthetic Open Space	2	1	3
Government and Municipal and Residential	Public Property Owners	Composite	Aesthetic Sounds & Scents	Government and Municipal and ResidentialComposite	Public Property OwnersAesthetic Sounds & Scents	0	0	0
Government and Municipal and Residential	Public Property Owners	Composite	Aesthetic Viewscapes	Government and Municipal and ResidentialComposite	Public Property OwnersAesthetic Viewscapes	3	0	0
Government and Municipal and Residential	Public Property Owners	Composite	Multiple Ecosystem Components in General	Government and Municipal and ResidentialComposite	Public Property OwnersMultiple Ecosystem Components in General	5	5	6
Government and Municipal and Residential	Public Property Owners	Composite	Naturalness	Government and Municipal and ResidentialComposite	Public Property OwnersNaturalness	19	19	15
Government and Municipal and Residential	Public Property Owners	Composite	Open Land for Development	Government and Municipal and ResidentialComposite	Public Property OwnersOpen Land for Development	7	15	6
Government and Municipal and Residential	Public Property Owners	Extreme Events	Risk of Earthquakes and Landslides	Government and Municipal and ResidentialExtreme Events	Public Property OwnersRisk of Earthquakes and Landslides	0	0	0
Government and Municipal and Residential	Public Property Owners	Extreme Events	Risk of Extreme Events in General	Government and Municipal and ResidentialExtreme Events	Public Property OwnersRisk of Extreme Events in General	0	0	0
Government and Municipal and Residential	Public Property Owners	Extreme Events	Risk of Extreme Weather Events	Government and Municipal and ResidentialExtreme Events	Public Property OwnersRisk of Extreme Weather Events	4	8	0
Government and Municipal and Residential	Public Property Owners	Extreme Events	Risk of Fire	Government and Municipal and ResidentialExtreme Events	Public Property OwnersRisk of Fire	1	0	0
Government and Municipal and Residential	Public Property Owners	Extreme Events	Risk of Flooding	Government and Municipal and ResidentialExtreme Events	Public Property OwnersRisk of Flooding	10	12	2
Government and Municipal and Residential	Public Property Owners	Fauna	Bait Fauna	Government and Municipal and ResidentialFauna	Public Property OwnersBait Fauna	1	0	0
Government and Municipal and Residential	Public Property Owners	Fauna	Charismatic Fauna	Government and Municipal and ResidentialFauna	Public Property OwnersCharismatic Fauna	3	5	4
Government and Municipal and Residential	Public Property Owners	Fauna	Commercially Important Fauna	Government and Municipal and ResidentialFauna	Public Property OwnersCommercially Important Fauna	2	8	1
Government and Municipal and Residential	Public Property Owners	Fauna	Edible Fauna	Government and Municipal and ResidentialFauna	Public Property OwnersEdible Fauna	4	9	1
Government and Municipal and Residential	Public Property Owners	Fauna	Fauna Community	Government and Municipal and ResidentialFauna	Public Property OwnersFauna Community	2	4	0
Government and Municipal and Residential	Public Property Owners	Fauna	Fauna for Fur/Hide/Trophy	Government and Municipal and ResidentialFauna	Public Property OwnersFauna for Fur/Hide/Trophy	0	0	0
Government and Municipal and Residential	Public Property Owners	Fauna	Fauna in General	Government and Municipal and ResidentialFauna	Public Property OwnersFauna in General	12	9	11
Government and Municipal and Residential	Public Property Owners	Fauna	Keystone Fauna	Government and Municipal and ResidentialFauna	Public Property OwnersKeystone Fauna	0	0	0
Government and Municipal and Residential	Public Property Owners	Fauna	Medicinal Fauna	Government and Municipal and ResidentialFauna	Public Property OwnersMedicinal Fauna	0	0	0
Government and Municipal and Residential	Public Property Owners	Fauna	Pest/Invasive Fauna	Government and Municipal and ResidentialFauna	Public Property OwnersPest/Invasive Fauna	1	1	4
Government and Municipal and Residential	Public Property Owners	Fauna	Pollinating Fauna	Government and Municipal and ResidentialFauna	Public Property OwnersPollinating Fauna	0	0	0
Government and Municipal and Residential	Public Property Owners	Fauna	Rare Fauna	Government and Municipal and ResidentialFauna	Public Property OwnersRare Fauna	0	0	0
Government and Municipal and Residential	Public Property Owners	Fauna	Spiritually/Culturally Important Fauna	Government and Municipal and ResidentialFauna	Public Property OwnersSpiritually/Culturally Important Fauna	2	2	2
Government and Municipal and Residential	Public Property Owners	Flora	Charismatic Flora	Government and Municipal and ResidentialFlora	Public Property OwnersCharismatic Flora	3	4	4
Government and Municipal and Residential	Public Property Owners	Flora	Commercially Important Flora	Government and Municipal and ResidentialFlora	Public Property OwnersCommercially Important Flora	2	3	2
Government and Municipal and Residential	Public Property Owners	Flora	Culturally Important Flora	Government and Municipal and ResidentialFlora	Public Property OwnersCulturally Important Flora	1	0	0
Government and Municipal and Residential	Public Property Owners	Flora	Edible Flora	Government and Municipal and ResidentialFlora	Public Property OwnersEdible Flora	0	0	1
Government and Municipal and Residential	Public Property Owners	Flora	Flora Community	Government and Municipal and ResidentialFlora	Public Property OwnersFlora Community	1	3	2
Government and Municipal and Residential	Public Property Owners	Flora	Flora in General	Government and Municipal and ResidentialFlora	Public Property OwnersFlora in General	8	8	7
Government and Municipal and Residential	Public Property Owners	Flora	Keystone Flora	Government and Municipal and ResidentialFlora	Public Property OwnersKeystone Flora	0	0	0
Government and Municipal and Residential	Public Property Owners	Flora	Pest/Invasive Flora	Government and Municipal and ResidentialFlora	Public Property OwnersPest/Invasive Flora	1	0	3
Government and Municipal and Residential	Public Property Owners	Flora	Rare Flora	Government and Municipal and ResidentialFlora	Public Property OwnersRare Flora	0	0	0
Government and Municipal and Residential	Public Property Owners	Fungi	Pest/Invasive Fungi	Government and Municipal and ResidentialFungi	Public Property OwnersPest/Invasive Fungi	0	0	0
Government and Municipal and Residential	Public Property Owners	Other Natural Components	Fiber Material Quality	Government and Municipal and ResidentialOther Natural Components	Public Property OwnersFiber Material Quality	0	0	0
Government and Municipal and Residential	Public Property Owners	Other Natural Components	Fiber Material Quantity	Government and Municipal and ResidentialOther Natural Components	Public Property OwnersFiber Material Quantity	0	0	2
Government and Municipal and Residential	Public Property Owners	Other Natural Components	Fuel Quantity	Government and Municipal and ResidentialOther Natural Components	Public Property OwnersFuel Quantity	0	0	0
Government and Municipal and Residential	Public Property Owners	Other Natural Components	Mineral/Chemical Quality	Government and Municipal and ResidentialOther Natural Components	Public Property OwnersMineral/Chemical Quality	0	0	0
Government and Municipal and Residential	Public Property Owners	Other Natural Components	Mineral/Chemical Quantity	Government and Municipal and ResidentialOther Natural Components	Public Property OwnersMineral/Chemical Quantity	0	1	0
Government and Municipal and Residential	Public Property Owners	Other Natural Components	Natural Materials (Sand/Rock) in General	Government and Municipal and ResidentialOther Natural Components	Public Property OwnersNatural Materials (Sand/Rock) in General	0	0	0
Government and Municipal and Residential	Public Property Owners	Other Natural Components	Ornamental Natural Materials (Shells/Bone)	Government and Municipal and ResidentialOther Natural Components	Public Property OwnersOrnamental Natural Materials (Shells/Bone)	0	1	0
Government and Municipal and Residential	Public Property Owners	Regulating or Buffering	Air Quality & Atmospheric Regulation	Government and Municipal and ResidentialRegulating or Buffering	Public Property OwnersAir Quality & Atmospheric Regulation	0	1	0
Government and Municipal and Residential	Public Property Owners	Regulating or Buffering	Climate & Carbon Regulation	Government and Municipal and ResidentialRegulating or Buffering	Public Property OwnersClimate & Carbon Regulation	4	4	1
Government and Municipal and Residential	Public Property Owners	Regulating or Buffering	Regulating Services in General	Government and Municipal and ResidentialRegulating or Buffering	Public Property OwnersRegulating Services in General	12	9	8
Government and Municipal and Residential	Public Property Owners	Regulating or Buffering	Soil & Sediment Regulation	Government and Municipal and ResidentialRegulating or Buffering	Public Property OwnersSoil & Sediment Regulation	2	7	0
Government and Municipal and Residential	Public Property Owners	Regulating or Buffering	Water Quality Regulation (Nutrients & Retention)	Government and Municipal and ResidentialRegulating or Buffering	Public Property OwnersWater Quality Regulation (Nutrients & Retention)	13	12	6
Government and Municipal and Residential	Public Property Owners	Soil	Soil in General	Government and Municipal and ResidentialSoil	Public Property OwnersSoil in General	0	1	1
Government and Municipal and Residential	Public Property Owners	Soil	Soil Quality	Government and Municipal and ResidentialSoil	Public Property OwnersSoil Quality	0	0	1
Government and Municipal and Residential	Public Property Owners	Soil	Soil Quantity	Government and Municipal and ResidentialSoil	Public Property OwnersSoil Quantity	0	4	1
Government and Municipal and Residential	Public Property Owners	Soil	Substrate Quality	Government and Municipal and ResidentialSoil	Public Property OwnersSubstrate Quality	0	0	1
Government and Municipal and Residential	Public Property Owners	Soil	Substrate Quantity	Government and Municipal and ResidentialSoil	Public Property OwnersSubstrate Quantity	1	0	1
Government and Municipal and Residential	Public Property Owners	Water	Water in General	Government and Municipal and ResidentialWater	Public Property OwnersWater in General	4	2	1
Government and Municipal and Residential	Public Property Owners	Water	Water Movement/Navigability	Government and Municipal and ResidentialWater	Public Property OwnersWater Movement/Navigability	7	13	9
Government and Municipal and Residential	Public Property Owners	Water	Water Quality	Government and Municipal and ResidentialWater	Public Property OwnersWater Quality	6	8	2
Government and Municipal and Residential	Public Property Owners	Water	Water Quantity	Government and Municipal and ResidentialWater	Public Property OwnersWater Quantity	8	7	4
Government and Municipal and Residential	Public Water Plant Operators	Atmosphere	Air Quality	Government and Municipal and ResidentialAtmosphere	Public Water Plant OperatorsAir Quality	1	0	0
Government and Municipal and Residential	Public Water Plant Operators	Atmosphere	Atmosphere/Weather in General	Government and Municipal and ResidentialAtmosphere	Public Water Plant OperatorsAtmosphere/Weather in General	0	0	0
Government and Municipal and Residential	Public Water Plant Operators	Atmosphere	Precipitation	Government and Municipal and ResidentialAtmosphere	Public Water Plant OperatorsPrecipitation	0	0	0
Government and Municipal and Residential	Public Water Plant Operators	Atmosphere	Sunlight	Government and Municipal and ResidentialAtmosphere	Public Water Plant OperatorsSunlight	0	0	0
Government and Municipal and Residential	Public Water Plant Operators	Atmosphere	Temperature	Government and Municipal and ResidentialAtmosphere	Public Water Plant OperatorsTemperature	0	0	0
Government and Municipal and Residential	Public Water Plant Operators	Atmosphere	Wind Strength & Speed	Government and Municipal and ResidentialAtmosphere	Public Water Plant OperatorsWind Strength & Speed	0	0	0
Government and Municipal and Residential	Public Water Plant Operators	Composite	Aesthetic Open Space	Government and Municipal and ResidentialComposite	Public Water Plant OperatorsAesthetic Open Space	0	1	1
Government and Municipal and Residential	Public Water Plant Operators	Composite	Aesthetic Sounds & Scents	Government and Municipal and ResidentialComposite	Public Water Plant OperatorsAesthetic Sounds & Scents	0	0	0
Government and Municipal and Residential	Public Water Plant Operators	Composite	Aesthetic Viewscapes	Government and Municipal and ResidentialComposite	Public Water Plant OperatorsAesthetic Viewscapes	0	1	1
Government and Municipal and Residential	Public Water Plant Operators	Composite	Multiple Ecosystem Components in General	Government and Municipal and ResidentialComposite	Public Water Plant OperatorsMultiple Ecosystem Components in General	1	3	2
Government and Municipal and Residential	Public Water Plant Operators	Composite	Naturalness	Government and Municipal and ResidentialComposite	Public Water Plant OperatorsNaturalness	14	11	6
Government and Municipal and Residential	Public Water Plant Operators	Composite	Open Land for Development	Government and Municipal and ResidentialComposite	Public Water Plant OperatorsOpen Land for Development	2	3	5
Government and Municipal and Residential	Public Water Plant Operators	Extreme Events	Risk of Earthquakes and Landslides	Government and Municipal and ResidentialExtreme Events	Public Water Plant OperatorsRisk of Earthquakes and Landslides	0	0	0
Government and Municipal and Residential	Public Water Plant Operators	Extreme Events	Risk of Extreme Events in General	Government and Municipal and ResidentialExtreme Events	Public Water Plant OperatorsRisk of Extreme Events in General	0	0	0
Government and Municipal and Residential	Public Water Plant Operators	Extreme Events	Risk of Extreme Weather Events	Government and Municipal and ResidentialExtreme Events	Public Water Plant OperatorsRisk of Extreme Weather Events	5	0	0
Government and Municipal and Residential	Public Water Plant Operators	Extreme Events	Risk of Fire	Government and Municipal and ResidentialExtreme Events	Public Water Plant OperatorsRisk of Fire	0	0	0
Government and Municipal and Residential	Public Water Plant Operators	Extreme Events	Risk of Flooding	Government and Municipal and ResidentialExtreme Events	Public Water Plant OperatorsRisk of Flooding	7	6	3
Government and Municipal and Residential	Public Water Plant Operators	Fauna	Bait Fauna	Government and Municipal and ResidentialFauna	Public Water Plant OperatorsBait Fauna	0	0	0
Government and Municipal and Residential	Public Water Plant Operators	Fauna	Charismatic Fauna	Government and Municipal and ResidentialFauna	Public Water Plant OperatorsCharismatic Fauna	1	1	1
Government and Municipal and Residential	Public Water Plant Operators	Fauna	Commercially Important Fauna	Government and Municipal and ResidentialFauna	Public Water Plant OperatorsCommercially Important Fauna	1	1	0
Government and Municipal and Residential	Public Water Plant Operators	Fauna	Edible Fauna	Government and Municipal and ResidentialFauna	Public Water Plant OperatorsEdible Fauna	2	4	0
Government and Municipal and Residential	Public Water Plant Operators	Fauna	Fauna Community	Government and Municipal and ResidentialFauna	Public Water Plant OperatorsFauna Community	0	0	0
Government and Municipal and Residential	Public Water Plant Operators	Fauna	Fauna for Fur/Hide/Trophy	Government and Municipal and ResidentialFauna	Public Water Plant OperatorsFauna for Fur/Hide/Trophy	0	0	0
Government and Municipal and Residential	Public Water Plant Operators	Fauna	Fauna in General	Government and Municipal and ResidentialFauna	Public Water Plant OperatorsFauna in General	6	7	3
Government and Municipal and Residential	Public Water Plant Operators	Fauna	Keystone Fauna	Government and Municipal and ResidentialFauna	Public Water Plant OperatorsKeystone Fauna	0	0	0
Government and Municipal and Residential	Public Water Plant Operators	Fauna	Medicinal Fauna	Government and Municipal and ResidentialFauna	Public Water Plant OperatorsMedicinal Fauna	0	0	0
Government and Municipal and Residential	Public Water Plant Operators	Fauna	Pest/Invasive Fauna	Government and Municipal and ResidentialFauna	Public Water Plant OperatorsPest/Invasive Fauna	0	0	0
Government and Municipal and Residential	Public Water Plant Operators	Fauna	Pollinating Fauna	Government and Municipal and ResidentialFauna	Public Water Plant OperatorsPollinating Fauna	0	0	1
Government and Municipal and Residential	Public Water Plant Operators	Fauna	Rare Fauna	Government and Municipal and ResidentialFauna	Public Water Plant OperatorsRare Fauna	0	0	1
Government and Municipal and Residential	Public Water Plant Operators	Fauna	Spiritually/Culturally Important Fauna	Government and Municipal and ResidentialFauna	Public Water Plant OperatorsSpiritually/Culturally Important Fauna	0	0	1
Government and Municipal and Residential	Public Water Plant Operators	Flora	Charismatic Flora	Government and Municipal and ResidentialFlora	Public Water Plant OperatorsCharismatic Flora	0	1	0
Government and Municipal and Residential	Public Water Plant Operators	Flora	Commercially Important Flora	Government and Municipal and ResidentialFlora	Public Water Plant OperatorsCommercially Important Flora	0	1	0
Government and Municipal and Residential	Public Water Plant Operators	Flora	Culturally Important Flora	Government and Municipal and ResidentialFlora	Public Water Plant OperatorsCulturally Important Flora	0	0	0
Government and Municipal and Residential	Public Water Plant Operators	Flora	Edible Flora	Government and Municipal and ResidentialFlora	Public Water Plant OperatorsEdible Flora	1	1	0
Government and Municipal and Residential	Public Water Plant Operators	Flora	Flora Community	Government and Municipal and ResidentialFlora	Public Water Plant OperatorsFlora Community	1	0	1
Government and Municipal and Residential	Public Water Plant Operators	Flora	Flora in General	Government and Municipal and ResidentialFlora	Public Water Plant OperatorsFlora in General	1	3	2
Government and Municipal and Residential	Public Water Plant Operators	Flora	Keystone Flora	Government and Municipal and ResidentialFlora	Public Water Plant OperatorsKeystone Flora	0	0	0
Government and Municipal and Residential	Public Water Plant Operators	Flora	Pest/Invasive Flora	Government and Municipal and ResidentialFlora	Public Water Plant OperatorsPest/Invasive Flora	0	1	0
Government and Municipal and Residential	Public Water Plant Operators	Flora	Rare Flora	Government and Municipal and ResidentialFlora	Public Water Plant OperatorsRare Flora	0	0	0
Government and Municipal and Residential	Public Water Plant Operators	Fungi	Pest/Invasive Fungi	Government and Municipal and ResidentialFungi	Public Water Plant OperatorsPest/Invasive Fungi	0	0	0
Government and Municipal and Residential	Public Water Plant Operators	Other Natural Components	Fiber Material Quality	Government and Municipal and ResidentialOther Natural Components	Public Water Plant OperatorsFiber Material Quality	0	0	0
Government and Municipal and Residential	Public Water Plant Operators	Other Natural Components	Fiber Material Quantity	Government and Municipal and ResidentialOther Natural Components	Public Water Plant OperatorsFiber Material Quantity	0	0	1
Government and Municipal and Residential	Public Water Plant Operators	Other Natural Components	Fuel Quantity	Government and Municipal and ResidentialOther Natural Components	Public Water Plant OperatorsFuel Quantity	0	0	0
Government and Municipal and Residential	Public Water Plant Operators	Other Natural Components	Mineral/Chemical Quality	Government and Municipal and ResidentialOther Natural Components	Public Water Plant OperatorsMineral/Chemical Quality	0	0	0
Government and Municipal and Residential	Public Water Plant Operators	Other Natural Components	Mineral/Chemical Quantity	Government and Municipal and ResidentialOther Natural Components	Public Water Plant OperatorsMineral/Chemical Quantity	0	0	1
Government and Municipal and Residential	Public Water Plant Operators	Other Natural Components	Natural Materials (Sand/Rock) in General	Government and Municipal and ResidentialOther Natural Components	Public Water Plant OperatorsNatural Materials (Sand/Rock) in General	0	0	0
Government and Municipal and Residential	Public Water Plant Operators	Other Natural Components	Ornamental Natural Materials (Shells/Bone)	Government and Municipal and ResidentialOther Natural Components	Public Water Plant OperatorsOrnamental Natural Materials (Shells/Bone)	0	0	0
Government and Municipal and Residential	Public Water Plant Operators	Regulating or Buffering	Air Quality & Atmospheric Regulation	Government and Municipal and ResidentialRegulating or Buffering	Public Water Plant OperatorsAir Quality & Atmospheric Regulation	2	0	0
Government and Municipal and Residential	Public Water Plant Operators	Regulating or Buffering	Climate & Carbon Regulation	Government and Municipal and ResidentialRegulating or Buffering	Public Water Plant OperatorsClimate & Carbon Regulation	1	1	1
Government and Municipal and Residential	Public Water Plant Operators	Regulating or Buffering	Regulating Services in General	Government and Municipal and ResidentialRegulating or Buffering	Public Water Plant OperatorsRegulating Services in General	6	2	3
Government and Municipal and Residential	Public Water Plant Operators	Regulating or Buffering	Soil & Sediment Regulation	Government and Municipal and ResidentialRegulating or Buffering	Public Water Plant OperatorsSoil & Sediment Regulation	8	4	2
Government and Municipal and Residential	Public Water Plant Operators	Regulating or Buffering	Water Quality Regulation (Nutrients & Retention)	Government and Municipal and ResidentialRegulating or Buffering	Public Water Plant OperatorsWater Quality Regulation (Nutrients & Retention)	17	7	6
Government and Municipal and Residential	Public Water Plant Operators	Soil	Soil in General	Government and Municipal and ResidentialSoil	Public Water Plant OperatorsSoil in General	0	1	0
Government and Municipal and Residential	Public Water Plant Operators	Soil	Soil Quality	Government and Municipal and ResidentialSoil	Public Water Plant OperatorsSoil Quality	3	0	2
Government and Municipal and Residential	Public Water Plant Operators	Soil	Soil Quantity	Government and Municipal and ResidentialSoil	Public Water Plant OperatorsSoil Quantity	1	1	0
Government and Municipal and Residential	Public Water Plant Operators	Soil	Substrate Quality	Government and Municipal and ResidentialSoil	Public Water Plant OperatorsSubstrate Quality	0	0	0
Government and Municipal and Residential	Public Water Plant Operators	Soil	Substrate Quantity	Government and Municipal and ResidentialSoil	Public Water Plant OperatorsSubstrate Quantity	0	0	0
Government and Municipal and Residential	Public Water Plant Operators	Water	Water in General	Government and Municipal and ResidentialWater	Public Water Plant OperatorsWater in General	3	1	2
Government and Municipal and Residential	Public Water Plant Operators	Water	Water Movement/Navigability	Government and Municipal and ResidentialWater	Public Water Plant OperatorsWater Movement/Navigability	9	7	10
Government and Municipal and Residential	Public Water Plant Operators	Water	Water Quality	Government and Municipal and ResidentialWater	Public Water Plant OperatorsWater Quality	11	5	3
Government and Municipal and Residential	Public Water Plant Operators	Water	Water Quantity	Government and Municipal and ResidentialWater	Public Water Plant OperatorsWater Quantity	13	10	9
Government and Municipal and Residential	Residential Property Owners	Atmosphere	Air Quality	Government and Municipal and ResidentialAtmosphere	Residential Property OwnersAir Quality	0	0	1
Government and Municipal and Residential	Residential Property Owners	Atmosphere	Atmosphere/Weather in General	Government and Municipal and ResidentialAtmosphere	Residential Property OwnersAtmosphere/Weather in General	0	0	1
Government and Municipal and Residential	Residential Property Owners	Atmosphere	Precipitation	Government and Municipal and ResidentialAtmosphere	Residential Property OwnersPrecipitation	1	0	1
Government and Municipal and Residential	Residential Property Owners	Atmosphere	Sunlight	Government and Municipal and ResidentialAtmosphere	Residential Property OwnersSunlight	0	0	0
Government and Municipal and Residential	Residential Property Owners	Atmosphere	Temperature	Government and Municipal and ResidentialAtmosphere	Residential Property OwnersTemperature	0	0	0
Government and Municipal and Residential	Residential Property Owners	Atmosphere	Wind Strength & Speed	Government and Municipal and ResidentialAtmosphere	Residential Property OwnersWind Strength & Speed	1	0	0
Government and Municipal and Residential	Residential Property Owners	Composite	Aesthetic Open Space	Government and Municipal and ResidentialComposite	Residential Property OwnersAesthetic Open Space	3	1	1
Government and Municipal and Residential	Residential Property Owners	Composite	Aesthetic Sounds & Scents	Government and Municipal and ResidentialComposite	Residential Property OwnersAesthetic Sounds & Scents	1	0	1
Government and Municipal and Residential	Residential Property Owners	Composite	Aesthetic Viewscapes	Government and Municipal and ResidentialComposite	Residential Property OwnersAesthetic Viewscapes	3	2	0
Government and Municipal and Residential	Residential Property Owners	Composite	Multiple Ecosystem Components in General	Government and Municipal and ResidentialComposite	Residential Property OwnersMultiple Ecosystem Components in General	12	13	7
Government and Municipal and Residential	Residential Property Owners	Composite	Naturalness	Government and Municipal and ResidentialComposite	Residential Property OwnersNaturalness	32	27	22
Government and Municipal and Residential	Residential Property Owners	Composite	Open Land for Development	Government and Municipal and ResidentialComposite	Residential Property OwnersOpen Land for Development	16	14	13
Government and Municipal and Residential	Residential Property Owners	Extreme Events	Risk of Earthquakes and Landslides	Government and Municipal and ResidentialExtreme Events	Residential Property OwnersRisk of Earthquakes and Landslides	0	0	0
Government and Municipal and Residential	Residential Property Owners	Extreme Events	Risk of Extreme Events in General	Government and Municipal and ResidentialExtreme Events	Residential Property OwnersRisk of Extreme Events in General	0	0	0
Government and Municipal and Residential	Residential Property Owners	Extreme Events	Risk of Extreme Weather Events	Government and Municipal and ResidentialExtreme Events	Residential Property OwnersRisk of Extreme Weather Events	1	4	0
Government and Municipal and Residential	Residential Property Owners	Extreme Events	Risk of Fire	Government and Municipal and ResidentialExtreme Events	Residential Property OwnersRisk of Fire	2	1	0
Government and Municipal and Residential	Residential Property Owners	Extreme Events	Risk of Flooding	Government and Municipal and ResidentialExtreme Events	Residential Property OwnersRisk of Flooding	9	9	7
Government and Municipal and Residential	Residential Property Owners	Fauna	Bait Fauna	Government and Municipal and ResidentialFauna	Residential Property OwnersBait Fauna	1	0	0
Government and Municipal and Residential	Residential Property Owners	Fauna	Charismatic Fauna	Government and Municipal and ResidentialFauna	Residential Property OwnersCharismatic Fauna	4	7	3
Government and Municipal and Residential	Residential Property Owners	Fauna	Commercially Important Fauna	Government and Municipal and ResidentialFauna	Residential Property OwnersCommercially Important Fauna	4	4	3
Government and Municipal and Residential	Residential Property Owners	Fauna	Edible Fauna	Government and Municipal and ResidentialFauna	Residential Property OwnersEdible Fauna	4	6	3
Government and Municipal and Residential	Residential Property Owners	Fauna	Fauna Community	Government and Municipal and ResidentialFauna	Residential Property OwnersFauna Community	1	3	2
Government and Municipal and Residential	Residential Property Owners	Fauna	Fauna for Fur/Hide/Trophy	Government and Municipal and ResidentialFauna	Residential Property OwnersFauna for Fur/Hide/Trophy	0	0	0
Government and Municipal and Residential	Residential Property Owners	Fauna	Fauna in General	Government and Municipal and ResidentialFauna	Residential Property OwnersFauna in General	13	18	12
Government and Municipal and Residential	Residential Property Owners	Fauna	Keystone Fauna	Government and Municipal and ResidentialFauna	Residential Property OwnersKeystone Fauna	0	0	0
Government and Municipal and Residential	Residential Property Owners	Fauna	Medicinal Fauna	Government and Municipal and ResidentialFauna	Residential Property OwnersMedicinal Fauna	0	0	0
Government and Municipal and Residential	Residential Property Owners	Fauna	Pest/Invasive Fauna	Government and Municipal and ResidentialFauna	Residential Property OwnersPest/Invasive Fauna	0	0	1
Government and Municipal and Residential	Residential Property Owners	Fauna	Pollinating Fauna	Government and Municipal and ResidentialFauna	Residential Property OwnersPollinating Fauna	0	0	0
Government and Municipal and Residential	Residential Property Owners	Fauna	Rare Fauna	Government and Municipal and ResidentialFauna	Residential Property OwnersRare Fauna	1	0	0
Government and Municipal and Residential	Residential Property Owners	Fauna	Spiritually/Culturally Important Fauna	Government and Municipal and ResidentialFauna	Residential Property OwnersSpiritually/Culturally Important Fauna	1	0	2
Government and Municipal and Residential	Residential Property Owners	Flora	Charismatic Flora	Government and Municipal and ResidentialFlora	Residential Property OwnersCharismatic Flora	2	5	2
Government and Municipal and Residential	Residential Property Owners	Flora	Commercially Important Flora	Government and Municipal and ResidentialFlora	Residential Property OwnersCommercially Important Flora	3	8	4
Government and Municipal and Residential	Residential Property Owners	Flora	Culturally Important Flora	Government and Municipal and ResidentialFlora	Residential Property OwnersCulturally Important Flora	0	0	0
Government and Municipal and Residential	Residential Property Owners	Flora	Edible Flora	Government and Municipal and ResidentialFlora	Residential Property OwnersEdible Flora	0	0	0
Government and Municipal and Residential	Residential Property Owners	Flora	Flora Community	Government and Municipal and ResidentialFlora	Residential Property OwnersFlora Community	2	3	2
Government and Municipal and Residential	Residential Property Owners	Flora	Flora in General	Government and Municipal and ResidentialFlora	Residential Property OwnersFlora in General	7	8	12
Government and Municipal and Residential	Residential Property Owners	Flora	Keystone Flora	Government and Municipal and ResidentialFlora	Residential Property OwnersKeystone Flora	0	0	0
Government and Municipal and Residential	Residential Property Owners	Flora	Pest/Invasive Flora	Government and Municipal and ResidentialFlora	Residential Property OwnersPest/Invasive Flora	1	0	3
Government and Municipal and Residential	Residential Property Owners	Flora	Rare Flora	Government and Municipal and ResidentialFlora	Residential Property OwnersRare Flora	2	0	0
Government and Municipal and Residential	Residential Property Owners	Fungi	Pest/Invasive Fungi	Government and Municipal and ResidentialFungi	Residential Property OwnersPest/Invasive Fungi	0	1	0
Government and Municipal and Residential	Residential Property Owners	Other Natural Components	Fiber Material Quality	Government and Municipal and ResidentialOther Natural Components	Residential Property OwnersFiber Material Quality	0	0	0
Government and Municipal and Residential	Residential Property Owners	Other Natural Components	Fiber Material Quantity	Government and Municipal and ResidentialOther Natural Components	Residential Property OwnersFiber Material Quantity	2	0	5
Government and Municipal and Residential	Residential Property Owners	Other Natural Components	Fuel Quantity	Government and Municipal and ResidentialOther Natural Components	Residential Property OwnersFuel Quantity	0	0	0
Government and Municipal and Residential	Residential Property Owners	Other Natural Components	Mineral/Chemical Quality	Government and Municipal and ResidentialOther Natural Components	Residential Property OwnersMineral/Chemical Quality	0	0	0
Government and Municipal and Residential	Residential Property Owners	Other Natural Components	Mineral/Chemical Quantity	Government and Municipal and ResidentialOther Natural Components	Residential Property OwnersMineral/Chemical Quantity	0	0	0
Government and Municipal and Residential	Residential Property Owners	Other Natural Components	Natural Materials (Sand/Rock) in General	Government and Municipal and ResidentialOther Natural Components	Residential Property OwnersNatural Materials (Sand/Rock) in General	0	1	1
Government and Municipal and Residential	Residential Property Owners	Other Natural Components	Ornamental Natural Materials (Shells/Bone)	Government and Municipal and ResidentialOther Natural Components	Residential Property OwnersOrnamental Natural Materials (Shells/Bone)	1	0	0
Government and Municipal and Residential	Residential Property Owners	Regulating or Buffering	Air Quality & Atmospheric Regulation	Government and Municipal and ResidentialRegulating or Buffering	Residential Property OwnersAir Quality & Atmospheric Regulation	2	1	1
Government and Municipal and Residential	Residential Property Owners	Regulating or Buffering	Climate & Carbon Regulation	Government and Municipal and ResidentialRegulating or Buffering	Residential Property OwnersClimate & Carbon Regulation	1	1	0
Government and Municipal and Residential	Residential Property Owners	Regulating or Buffering	Regulating Services in General	Government and Municipal and ResidentialRegulating or Buffering	Residential Property OwnersRegulating Services in General	15	14	11
Government and Municipal and Residential	Residential Property Owners	Regulating or Buffering	Soil & Sediment Regulation	Government and Municipal and ResidentialRegulating or Buffering	Residential Property OwnersSoil & Sediment Regulation	1	4	1
Government and Municipal and Residential	Residential Property Owners	Regulating or Buffering	Water Quality Regulation (Nutrients & Retention)	Government and Municipal and ResidentialRegulating or Buffering	Residential Property OwnersWater Quality Regulation (Nutrients & Retention)	13	11	9
Government and Municipal and Residential	Residential Property Owners	Soil	Soil in General	Government and Municipal and ResidentialSoil	Residential Property OwnersSoil in General	0	1	1
Government and Municipal and Residential	Residential Property Owners	Soil	Soil Quality	Government and Municipal and ResidentialSoil	Residential Property OwnersSoil Quality	0	1	0
Government and Municipal and Residential	Residential Property Owners	Soil	Soil Quantity	Government and Municipal and ResidentialSoil	Residential Property OwnersSoil Quantity	0	2	1
Government and Municipal and Residential	Residential Property Owners	Soil	Substrate Quality	Government and Municipal and ResidentialSoil	Residential Property OwnersSubstrate Quality	0	0	0
Government and Municipal and Residential	Residential Property Owners	Soil	Substrate Quantity	Government and Municipal and ResidentialSoil	Residential Property OwnersSubstrate Quantity	2	0	0
Government and Municipal and Residential	Residential Property Owners	Water	Water in General	Government and Municipal and ResidentialWater	Residential Property OwnersWater in General	8	5	3
Government and Municipal and Residential	Residential Property Owners	Water	Water Movement/Navigability	Government and Municipal and ResidentialWater	Residential Property OwnersWater Movement/Navigability	7	11	13
Government and Municipal and Residential	Residential Property Owners	Water	Water Quality	Government and Municipal and ResidentialWater	Residential Property OwnersWater Quality	4	8	5
Government and Municipal and Residential	Residential Property Owners	Water	Water Quantity	Government and Municipal and ResidentialWater	Residential Property OwnersWater Quantity	9	11	7
Humanity	Humanity & Public Health	Atmosphere	Air Quality	HumanityAtmosphere	Humanity & Public HealthAir Quality	0	0	1
Humanity	Humanity & Public Health	Atmosphere	Atmosphere/Weather in General	HumanityAtmosphere	Humanity & Public HealthAtmosphere/Weather in General	1	0	0
Humanity	Humanity & Public Health	Atmosphere	Precipitation	HumanityAtmosphere	Humanity & Public HealthPrecipitation	0	0	0
Humanity	Humanity & Public Health	Atmosphere	Sunlight	HumanityAtmosphere	Humanity & Public HealthSunlight	0	0	0
Humanity	Humanity & Public Health	Atmosphere	Temperature	HumanityAtmosphere	Humanity & Public HealthTemperature	0	0	0
Humanity	Humanity & Public Health	Atmosphere	Wind Strength & Speed	HumanityAtmosphere	Humanity & Public HealthWind Strength & Speed	0	0	0
Humanity	Humanity & Public Health	Composite	Aesthetic Open Space	HumanityComposite	Humanity & Public HealthAesthetic Open Space	2	0	1
Humanity	Humanity & Public Health	Composite	Aesthetic Sounds & Scents	HumanityComposite	Humanity & Public HealthAesthetic Sounds & Scents	0	1	0
Humanity	Humanity & Public Health	Composite	Aesthetic Viewscapes	HumanityComposite	Humanity & Public HealthAesthetic Viewscapes	1	1	2
Humanity	Humanity & Public Health	Composite	Multiple Ecosystem Components in General	HumanityComposite	Humanity & Public HealthMultiple Ecosystem Components in General	2	5	1
Humanity	Humanity & Public Health	Composite	Naturalness	HumanityComposite	Humanity & Public HealthNaturalness	18	13	12
Humanity	Humanity & Public Health	Composite	Open Land for Development	HumanityComposite	Humanity & Public HealthOpen Land for Development	2	9	1
Humanity	Humanity & Public Health	Extreme Events	Risk of Earthquakes and Landslides	HumanityExtreme Events	Humanity & Public HealthRisk of Earthquakes and Landslides	0	0	0
Humanity	Humanity & Public Health	Extreme Events	Risk of Extreme Events in General	HumanityExtreme Events	Humanity & Public HealthRisk of Extreme Events in General	0	0	0
Humanity	Humanity & Public Health	Extreme Events	Risk of Extreme Weather Events	HumanityExtreme Events	Humanity & Public HealthRisk of Extreme Weather Events	3	3	1
Humanity	Humanity & Public Health	Extreme Events	Risk of Fire	HumanityExtreme Events	Humanity & Public HealthRisk of Fire	2	2	1
Humanity	Humanity & Public Health	Extreme Events	Risk of Flooding	HumanityExtreme Events	Humanity & Public HealthRisk of Flooding	9	7	3
Humanity	Humanity & Public Health	Fauna	Bait Fauna	HumanityFauna	Humanity & Public HealthBait Fauna	0	0	1
Humanity	Humanity & Public Health	Fauna	Charismatic Fauna	HumanityFauna	Humanity & Public HealthCharismatic Fauna	1	2	5
Humanity	Humanity & Public Health	Fauna	Commercially Important Fauna	HumanityFauna	Humanity & Public HealthCommercially Important Fauna	4	5	1
Humanity	Humanity & Public Health	Fauna	Edible Fauna	HumanityFauna	Humanity & Public HealthEdible Fauna	3	3	5
Humanity	Humanity & Public Health	Fauna	Fauna Community	HumanityFauna	Humanity & Public HealthFauna Community	1	2	2
Humanity	Humanity & Public Health	Fauna	Fauna for Fur/Hide/Trophy	HumanityFauna	Humanity & Public HealthFauna for Fur/Hide/Trophy	0	0	0
Humanity	Humanity & Public Health	Fauna	Fauna in General	HumanityFauna	Humanity & Public HealthFauna in General	4	8	6
Humanity	Humanity & Public Health	Fauna	Keystone Fauna	HumanityFauna	Humanity & Public HealthKeystone Fauna	0	0	0
Humanity	Humanity & Public Health	Fauna	Medicinal Fauna	HumanityFauna	Humanity & Public HealthMedicinal Fauna	0	1	0
Humanity	Humanity & Public Health	Fauna	Pest/Invasive Fauna	HumanityFauna	Humanity & Public HealthPest/Invasive Fauna	3	1	4
Humanity	Humanity & Public Health	Fauna	Pollinating Fauna	HumanityFauna	Humanity & Public HealthPollinating Fauna	0	0	0
Humanity	Humanity & Public Health	Fauna	Rare Fauna	HumanityFauna	Humanity & Public HealthRare Fauna	3	0	1
Humanity	Humanity & Public Health	Fauna	Spiritually/Culturally Important Fauna	HumanityFauna	Humanity & Public HealthSpiritually/Culturally Important Fauna	0	1	1
Humanity	Humanity & Public Health	Flora	Charismatic Flora	HumanityFlora	Humanity & Public HealthCharismatic Flora	2	0	2
Humanity	Humanity & Public Health	Flora	Commercially Important Flora	HumanityFlora	Humanity & Public HealthCommercially Important Flora	4	2	1
Humanity	Humanity & Public Health	Flora	Culturally Important Flora	HumanityFlora	Humanity & Public HealthCulturally Important Flora	0	0	0
Humanity	Humanity & Public Health	Flora	Edible Flora	HumanityFlora	Humanity & Public HealthEdible Flora	1	0	0
Humanity	Humanity & Public Health	Flora	Flora Community	HumanityFlora	Humanity & Public HealthFlora Community	0	1	1
Humanity	Humanity & Public Health	Flora	Flora in General	HumanityFlora	Humanity & Public HealthFlora in General	2	3	1
Humanity	Humanity & Public Health	Flora	Keystone Flora	HumanityFlora	Humanity & Public HealthKeystone Flora	0	0	0
Humanity	Humanity & Public Health	Flora	Pest/Invasive Flora	HumanityFlora	Humanity & Public HealthPest/Invasive Flora	1	0	1
Humanity	Humanity & Public Health	Flora	Rare Flora	HumanityFlora	Humanity & Public HealthRare Flora	1	0	0
Humanity	Humanity & Public Health	Fungi	Pest/Invasive Fungi	HumanityFungi	Humanity & Public HealthPest/Invasive Fungi	0	0	0
Humanity	Humanity & Public Health	Other Natural Components	Fiber Material Quality	HumanityOther Natural Components	Humanity & Public HealthFiber Material Quality	0	0	0
Humanity	Humanity & Public Health	Other Natural Components	Fiber Material Quantity	HumanityOther Natural Components	Humanity & Public HealthFiber Material Quantity	0	0	0
Humanity	Humanity & Public Health	Other Natural Components	Fuel Quantity	HumanityOther Natural Components	Humanity & Public HealthFuel Quantity	1	0	0
Humanity	Humanity & Public Health	Other Natural Components	Mineral/Chemical Quality	HumanityOther Natural Components	Humanity & Public HealthMineral/Chemical Quality	0	0	0
Humanity	Humanity & Public Health	Other Natural Components	Mineral/Chemical Quantity	HumanityOther Natural Components	Humanity & Public HealthMineral/Chemical Quantity	2	0	0
Humanity	Humanity & Public Health	Other Natural Components	Natural Materials (Sand/Rock) in General	HumanityOther Natural Components	Humanity & Public HealthNatural Materials (Sand/Rock) in General	0	0	0
Humanity	Humanity & Public Health	Other Natural Components	Ornamental Natural Materials (Shells/Bone)	HumanityOther Natural Components	Humanity & Public HealthOrnamental Natural Materials (Shells/Bone)	0	0	1
Humanity	Humanity & Public Health	Regulating or Buffering	Air Quality & Atmospheric Regulation	HumanityRegulating or Buffering	Humanity & Public HealthAir Quality & Atmospheric Regulation	1	1	0
Humanity	Humanity & Public Health	Regulating or Buffering	Climate & Carbon Regulation	HumanityRegulating or Buffering	Humanity & Public HealthClimate & Carbon Regulation	2	1	0
Humanity	Humanity & Public Health	Regulating or Buffering	Regulating Services in General	HumanityRegulating or Buffering	Humanity & Public HealthRegulating Services in General	4	6	5
Humanity	Humanity & Public Health	Regulating or Buffering	Soil & Sediment Regulation	HumanityRegulating or Buffering	Humanity & Public HealthSoil & Sediment Regulation	2	3	0
Humanity	Humanity & Public Health	Regulating or Buffering	Water Quality Regulation (Nutrients & Retention)	HumanityRegulating or Buffering	Humanity & Public HealthWater Quality Regulation (Nutrients & Retention)	6	5	2
Humanity	Humanity & Public Health	Soil	Soil in General	HumanitySoil	Humanity & Public HealthSoil in General	0	0	0
Humanity	Humanity & Public Health	Soil	Soil Quality	HumanitySoil	Humanity & Public HealthSoil Quality	1	1	0
Humanity	Humanity & Public Health	Soil	Soil Quantity	HumanitySoil	Humanity & Public HealthSoil Quantity	0	1	0
Humanity	Humanity & Public Health	Soil	Substrate Quality	HumanitySoil	Humanity & Public HealthSubstrate Quality	0	0	0
Humanity	Humanity & Public Health	Soil	Substrate Quantity	HumanitySoil	Humanity & Public HealthSubstrate Quantity	0	0	0
Humanity	Humanity & Public Health	Water	Water in General	HumanityWater	Humanity & Public HealthWater in General	3	1	0
Humanity	Humanity & Public Health	Water	Water Movement/Navigability	HumanityWater	Humanity & Public HealthWater Movement/Navigability	5	5	6
Humanity	Humanity & Public Health	Water	Water Quality	HumanityWater	Humanity & Public HealthWater Quality	6	5	2
Humanity	Humanity & Public Health	Water	Water Quantity	HumanityWater	Humanity & Public HealthWater Quantity	2	3	2
Inspirational	Artists	Atmosphere	Air Quality	InspirationalAtmosphere	ArtistsAir Quality	1	0	0
Inspirational	Artists	Atmosphere	Atmosphere/Weather in General	InspirationalAtmosphere	ArtistsAtmosphere/Weather in General	0	0	0
Inspirational	Artists	Atmosphere	Precipitation	InspirationalAtmosphere	ArtistsPrecipitation	0	0	0
Inspirational	Artists	Atmosphere	Sunlight	InspirationalAtmosphere	ArtistsSunlight	0	0	0
Inspirational	Artists	Atmosphere	Temperature	InspirationalAtmosphere	ArtistsTemperature	0	0	0
Inspirational	Artists	Atmosphere	Wind Strength & Speed	InspirationalAtmosphere	ArtistsWind Strength & Speed	0	0	0
Inspirational	Artists	Composite	Aesthetic Open Space	InspirationalComposite	ArtistsAesthetic Open Space	0	0	0
Inspirational	Artists	Composite	Aesthetic Sounds & Scents	InspirationalComposite	ArtistsAesthetic Sounds & Scents	0	0	0
Inspirational	Artists	Composite	Aesthetic Viewscapes	InspirationalComposite	ArtistsAesthetic Viewscapes	5	6	5
Inspirational	Artists	Composite	Multiple Ecosystem Components in General	InspirationalComposite	ArtistsMultiple Ecosystem Components in General	0	0	0
Inspirational	Artists	Composite	Naturalness	InspirationalComposite	ArtistsNaturalness	11	13	10
Inspirational	Artists	Composite	Open Land for Development	InspirationalComposite	ArtistsOpen Land for Development	1	3	1
Inspirational	Artists	Extreme Events	Risk of Earthquakes and Landslides	InspirationalExtreme Events	ArtistsRisk of Earthquakes and Landslides	0	0	0
Inspirational	Artists	Extreme Events	Risk of Extreme Events in General	InspirationalExtreme Events	ArtistsRisk of Extreme Events in General	0	0	0
Inspirational	Artists	Extreme Events	Risk of Extreme Weather Events	InspirationalExtreme Events	ArtistsRisk of Extreme Weather Events	1	0	0
Inspirational	Artists	Extreme Events	Risk of Fire	InspirationalExtreme Events	ArtistsRisk of Fire	0	0	0
Inspirational	Artists	Extreme Events	Risk of Flooding	InspirationalExtreme Events	ArtistsRisk of Flooding	2	1	0
Inspirational	Artists	Fauna	Bait Fauna	InspirationalFauna	ArtistsBait Fauna	0	0	0
Inspirational	Artists	Fauna	Charismatic Fauna	InspirationalFauna	ArtistsCharismatic Fauna	11	8	9
Inspirational	Artists	Fauna	Commercially Important Fauna	InspirationalFauna	ArtistsCommercially Important Fauna	3	4	1
Inspirational	Artists	Fauna	Edible Fauna	InspirationalFauna	ArtistsEdible Fauna	5	8	9
Inspirational	Artists	Fauna	Fauna Community	InspirationalFauna	ArtistsFauna Community	2	1	2
Inspirational	Artists	Fauna	Fauna for Fur/Hide/Trophy	InspirationalFauna	ArtistsFauna for Fur/Hide/Trophy	0	0	0
Inspirational	Artists	Fauna	Fauna in General	InspirationalFauna	ArtistsFauna in General	2	0	2
Inspirational	Artists	Fauna	Keystone Fauna	InspirationalFauna	ArtistsKeystone Fauna	0	0	0
Inspirational	Artists	Fauna	Medicinal Fauna	InspirationalFauna	ArtistsMedicinal Fauna	0	0	0
Inspirational	Artists	Fauna	Pest/Invasive Fauna	InspirationalFauna	ArtistsPest/Invasive Fauna	2	0	0
Inspirational	Artists	Fauna	Pollinating Fauna	InspirationalFauna	ArtistsPollinating Fauna	0	0	0
Inspirational	Artists	Fauna	Rare Fauna	InspirationalFauna	ArtistsRare Fauna	0	0	1
Inspirational	Artists	Fauna	Spiritually/Culturally Important Fauna	InspirationalFauna	ArtistsSpiritually/Culturally Important Fauna	1	2	0
Inspirational	Artists	Flora	Charismatic Flora	InspirationalFlora	ArtistsCharismatic Flora	2	5	3
Inspirational	Artists	Flora	Commercially Important Flora	InspirationalFlora	ArtistsCommercially Important Flora	2	1	0
Inspirational	Artists	Flora	Culturally Important Flora	InspirationalFlora	ArtistsCulturally Important Flora	1	0	0
Inspirational	Artists	Flora	Edible Flora	InspirationalFlora	ArtistsEdible Flora	0	0	0
Inspirational	Artists	Flora	Flora Community	InspirationalFlora	ArtistsFlora Community	1	2	2
Inspirational	Artists	Flora	Flora in General	InspirationalFlora	ArtistsFlora in General	1	0	1
Inspirational	Artists	Flora	Keystone Flora	InspirationalFlora	ArtistsKeystone Flora	0	0	0
Inspirational	Artists	Flora	Pest/Invasive Flora	InspirationalFlora	ArtistsPest/Invasive Flora	1	0	0
Inspirational	Artists	Flora	Rare Flora	InspirationalFlora	ArtistsRare Flora	0	0	0
Inspirational	Artists	Fungi	Pest/Invasive Fungi	InspirationalFungi	ArtistsPest/Invasive Fungi	0	0	0
Inspirational	Artists	Other Natural Components	Fiber Material Quality	InspirationalOther Natural Components	ArtistsFiber Material Quality	0	0	0
Inspirational	Artists	Other Natural Components	Fiber Material Quantity	InspirationalOther Natural Components	ArtistsFiber Material Quantity	0	0	0
Inspirational	Artists	Other Natural Components	Fuel Quantity	InspirationalOther Natural Components	ArtistsFuel Quantity	0	0	0
Inspirational	Artists	Other Natural Components	Mineral/Chemical Quality	InspirationalOther Natural Components	ArtistsMineral/Chemical Quality	0	0	0
Inspirational	Artists	Other Natural Components	Mineral/Chemical Quantity	InspirationalOther Natural Components	ArtistsMineral/Chemical Quantity	0	0	0
Inspirational	Artists	Other Natural Components	Natural Materials (Sand/Rock) in General	InspirationalOther Natural Components	ArtistsNatural Materials (Sand/Rock) in General	0	0	0
Inspirational	Artists	Other Natural Components	Ornamental Natural Materials (Shells/Bone)	InspirationalOther Natural Components	ArtistsOrnamental Natural Materials (Shells/Bone)	1	0	0
Inspirational	Artists	Regulating or Buffering	Air Quality & Atmospheric Regulation	InspirationalRegulating or Buffering	ArtistsAir Quality & Atmospheric Regulation	1	0	0
Inspirational	Artists	Regulating or Buffering	Climate & Carbon Regulation	InspirationalRegulating or Buffering	ArtistsClimate & Carbon Regulation	0	0	0
Inspirational	Artists	Regulating or Buffering	Regulating Services in General	InspirationalRegulating or Buffering	ArtistsRegulating Services in General	1	1	1
Inspirational	Artists	Regulating or Buffering	Soil & Sediment Regulation	InspirationalRegulating or Buffering	ArtistsSoil & Sediment Regulation	1	1	1
Inspirational	Artists	Regulating or Buffering	Water Quality Regulation (Nutrients & Retention)	InspirationalRegulating or Buffering	ArtistsWater Quality Regulation (Nutrients & Retention)	3	4	0
Inspirational	Artists	Soil	Soil in General	InspirationalSoil	ArtistsSoil in General	0	0	0
Inspirational	Artists	Soil	Soil Quality	InspirationalSoil	ArtistsSoil Quality	0	0	0
Inspirational	Artists	Soil	Soil Quantity	InspirationalSoil	ArtistsSoil Quantity	0	0	0
Inspirational	Artists	Soil	Substrate Quality	InspirationalSoil	ArtistsSubstrate Quality	0	0	0
Inspirational	Artists	Soil	Substrate Quantity	InspirationalSoil	ArtistsSubstrate Quantity	0	0	1
Inspirational	Artists	Water	Water in General	InspirationalWater	ArtistsWater in General	1	0	0
Inspirational	Artists	Water	Water Movement/Navigability	InspirationalWater	ArtistsWater Movement/Navigability	4	4	5
Inspirational	Artists	Water	Water Quality	InspirationalWater	ArtistsWater Quality	0	0	0
Inspirational	Artists	Water	Water Quantity	InspirationalWater	ArtistsWater Quantity	2	0	1
Inspirational	Nonspecific Inspirational	Atmosphere	Air Quality	InspirationalAtmosphere	Nonspecific InspirationalAir Quality	0	1	1
Inspirational	Nonspecific Inspirational	Atmosphere	Atmosphere/Weather in General	InspirationalAtmosphere	Nonspecific InspirationalAtmosphere/Weather in General	0	0	1
Inspirational	Nonspecific Inspirational	Atmosphere	Precipitation	InspirationalAtmosphere	Nonspecific InspirationalPrecipitation	0	0	0
Inspirational	Nonspecific Inspirational	Atmosphere	Sunlight	InspirationalAtmosphere	Nonspecific InspirationalSunlight	0	0	0
Inspirational	Nonspecific Inspirational	Atmosphere	Temperature	InspirationalAtmosphere	Nonspecific InspirationalTemperature	0	0	0
Inspirational	Nonspecific Inspirational	Atmosphere	Wind Strength & Speed	InspirationalAtmosphere	Nonspecific InspirationalWind Strength & Speed	0	0	0
Inspirational	Nonspecific Inspirational	Composite	Aesthetic Open Space	InspirationalComposite	Nonspecific InspirationalAesthetic Open Space	1	0	0
Inspirational	Nonspecific Inspirational	Composite	Aesthetic Sounds & Scents	InspirationalComposite	Nonspecific InspirationalAesthetic Sounds & Scents	0	0	0
Inspirational	Nonspecific Inspirational	Composite	Aesthetic Viewscapes	InspirationalComposite	Nonspecific InspirationalAesthetic Viewscapes	9	6	7
Inspirational	Nonspecific Inspirational	Composite	Multiple Ecosystem Components in General	InspirationalComposite	Nonspecific InspirationalMultiple Ecosystem Components in General	7	4	2
Inspirational	Nonspecific Inspirational	Composite	Naturalness	InspirationalComposite	Nonspecific InspirationalNaturalness	24	14	8
Inspirational	Nonspecific Inspirational	Composite	Open Land for Development	InspirationalComposite	Nonspecific InspirationalOpen Land for Development	4	2	0
Inspirational	Nonspecific Inspirational	Extreme Events	Risk of Earthquakes and Landslides	InspirationalExtreme Events	Nonspecific InspirationalRisk of Earthquakes and Landslides	0	0	0
Inspirational	Nonspecific Inspirational	Extreme Events	Risk of Extreme Events in General	InspirationalExtreme Events	Nonspecific InspirationalRisk of Extreme Events in General	0	0	0
Inspirational	Nonspecific Inspirational	Extreme Events	Risk of Extreme Weather Events	InspirationalExtreme Events	Nonspecific InspirationalRisk of Extreme Weather Events	0	2	0
Inspirational	Nonspecific Inspirational	Extreme Events	Risk of Fire	InspirationalExtreme Events	Nonspecific InspirationalRisk of Fire	0	0	0
Inspirational	Nonspecific Inspirational	Extreme Events	Risk of Flooding	InspirationalExtreme Events	Nonspecific InspirationalRisk of Flooding	3	10	1
Inspirational	Nonspecific Inspirational	Fauna	Bait Fauna	InspirationalFauna	Nonspecific InspirationalBait Fauna	0	0	0
Inspirational	Nonspecific Inspirational	Fauna	Charismatic Fauna	InspirationalFauna	Nonspecific InspirationalCharismatic Fauna	5	5	4
Inspirational	Nonspecific Inspirational	Fauna	Commercially Important Fauna	InspirationalFauna	Nonspecific InspirationalCommercially Important Fauna	7	3	0
Inspirational	Nonspecific Inspirational	Fauna	Edible Fauna	InspirationalFauna	Nonspecific InspirationalEdible Fauna	4	6	0
Inspirational	Nonspecific Inspirational	Fauna	Fauna Community	InspirationalFauna	Nonspecific InspirationalFauna Community	1	3	1
Inspirational	Nonspecific Inspirational	Fauna	Fauna for Fur/Hide/Trophy	InspirationalFauna	Nonspecific InspirationalFauna for Fur/Hide/Trophy	1	1	0
Inspirational	Nonspecific Inspirational	Fauna	Fauna in General	InspirationalFauna	Nonspecific InspirationalFauna in General	7	5	5
Inspirational	Nonspecific Inspirational	Fauna	Keystone Fauna	InspirationalFauna	Nonspecific InspirationalKeystone Fauna	0	0	0
Inspirational	Nonspecific Inspirational	Fauna	Medicinal Fauna	InspirationalFauna	Nonspecific InspirationalMedicinal Fauna	0	0	0
Inspirational	Nonspecific Inspirational	Fauna	Pest/Invasive Fauna	InspirationalFauna	Nonspecific InspirationalPest/Invasive Fauna	0	0	0
Inspirational	Nonspecific Inspirational	Fauna	Pollinating Fauna	InspirationalFauna	Nonspecific InspirationalPollinating Fauna	0	0	0
Inspirational	Nonspecific Inspirational	Fauna	Rare Fauna	InspirationalFauna	Nonspecific InspirationalRare Fauna	1	0	0
Inspirational	Nonspecific Inspirational	Fauna	Spiritually/Culturally Important Fauna	InspirationalFauna	Nonspecific InspirationalSpiritually/Culturally Important Fauna	4	1	0
Inspirational	Nonspecific Inspirational	Flora	Charismatic Flora	InspirationalFlora	Nonspecific InspirationalCharismatic Flora	5	1	3
Inspirational	Nonspecific Inspirational	Flora	Commercially Important Flora	InspirationalFlora	Nonspecific InspirationalCommercially Important Flora	6	4	3
Inspirational	Nonspecific Inspirational	Flora	Culturally Important Flora	InspirationalFlora	Nonspecific InspirationalCulturally Important Flora	3	1	3
Inspirational	Nonspecific Inspirational	Flora	Edible Flora	InspirationalFlora	Nonspecific InspirationalEdible Flora	1	0	0
Inspirational	Nonspecific Inspirational	Flora	Flora Community	InspirationalFlora	Nonspecific InspirationalFlora Community	3	4	0
Inspirational	Nonspecific Inspirational	Flora	Flora in General	InspirationalFlora	Nonspecific InspirationalFlora in General	4	1	1
Inspirational	Nonspecific Inspirational	Flora	Keystone Flora	InspirationalFlora	Nonspecific InspirationalKeystone Flora	0	0	0
Inspirational	Nonspecific Inspirational	Flora	Pest/Invasive Flora	InspirationalFlora	Nonspecific InspirationalPest/Invasive Flora	0	0	1
Inspirational	Nonspecific Inspirational	Flora	Rare Flora	InspirationalFlora	Nonspecific InspirationalRare Flora	0	0	0
Inspirational	Nonspecific Inspirational	Fungi	Pest/Invasive Fungi	InspirationalFungi	Nonspecific InspirationalPest/Invasive Fungi	0	0	0
Inspirational	Nonspecific Inspirational	Other Natural Components	Fiber Material Quality	InspirationalOther Natural Components	Nonspecific InspirationalFiber Material Quality	0	0	0
Inspirational	Nonspecific Inspirational	Other Natural Components	Fiber Material Quantity	InspirationalOther Natural Components	Nonspecific InspirationalFiber Material Quantity	1	0	1
Inspirational	Nonspecific Inspirational	Other Natural Components	Fuel Quantity	InspirationalOther Natural Components	Nonspecific InspirationalFuel Quantity	0	0	0
Inspirational	Nonspecific Inspirational	Other Natural Components	Mineral/Chemical Quality	InspirationalOther Natural Components	Nonspecific InspirationalMineral/Chemical Quality	2	0	0
Inspirational	Nonspecific Inspirational	Other Natural Components	Mineral/Chemical Quantity	InspirationalOther Natural Components	Nonspecific InspirationalMineral/Chemical Quantity	2	1	0
Inspirational	Nonspecific Inspirational	Other Natural Components	Natural Materials (Sand/Rock) in General	InspirationalOther Natural Components	Nonspecific InspirationalNatural Materials (Sand/Rock) in General	1	1	0
Inspirational	Nonspecific Inspirational	Other Natural Components	Ornamental Natural Materials (Shells/Bone)	InspirationalOther Natural Components	Nonspecific InspirationalOrnamental Natural Materials (Shells/Bone)	1	0	0
Inspirational	Nonspecific Inspirational	Regulating or Buffering	Air Quality & Atmospheric Regulation	InspirationalRegulating or Buffering	Nonspecific InspirationalAir Quality & Atmospheric Regulation	0	2	1
Inspirational	Nonspecific Inspirational	Regulating or Buffering	Climate & Carbon Regulation	InspirationalRegulating or Buffering	Nonspecific InspirationalClimate & Carbon Regulation	0	2	2
Inspirational	Nonspecific Inspirational	Regulating or Buffering	Regulating Services in General	InspirationalRegulating or Buffering	Nonspecific InspirationalRegulating Services in General	13	5	3
Inspirational	Nonspecific Inspirational	Regulating or Buffering	Soil & Sediment Regulation	InspirationalRegulating or Buffering	Nonspecific InspirationalSoil & Sediment Regulation	2	2	1
Inspirational	Nonspecific Inspirational	Regulating or Buffering	Water Quality Regulation (Nutrients & Retention)	InspirationalRegulating or Buffering	Nonspecific InspirationalWater Quality Regulation (Nutrients & Retention)	5	9	2
Inspirational	Nonspecific Inspirational	Soil	Soil in General	InspirationalSoil	Nonspecific InspirationalSoil in General	0	0	0
Inspirational	Nonspecific Inspirational	Soil	Soil Quality	InspirationalSoil	Nonspecific InspirationalSoil Quality	0	1	0
Inspirational	Nonspecific Inspirational	Soil	Soil Quantity	InspirationalSoil	Nonspecific InspirationalSoil Quantity	0	1	1
Inspirational	Nonspecific Inspirational	Soil	Substrate Quality	InspirationalSoil	Nonspecific InspirationalSubstrate Quality	0	0	0
Inspirational	Nonspecific Inspirational	Soil	Substrate Quantity	InspirationalSoil	Nonspecific InspirationalSubstrate Quantity	0	0	0
Inspirational	Nonspecific Inspirational	Water	Water in General	InspirationalWater	Nonspecific InspirationalWater in General	2	2	0
Inspirational	Nonspecific Inspirational	Water	Water Movement/Navigability	InspirationalWater	Nonspecific InspirationalWater Movement/Navigability	4	3	2
Inspirational	Nonspecific Inspirational	Water	Water Quality	InspirationalWater	Nonspecific InspirationalWater Quality	6	3	1
Inspirational	Nonspecific Inspirational	Water	Water Quantity	InspirationalWater	Nonspecific InspirationalWater Quantity	4	4	1
Inspirational	Spiritual and Ceremonial Participants	Atmosphere	Air Quality	InspirationalAtmosphere	Spiritual and Ceremonial ParticipantsAir Quality	0	0	0
Inspirational	Spiritual and Ceremonial Participants	Atmosphere	Atmosphere/Weather in General	InspirationalAtmosphere	Spiritual and Ceremonial ParticipantsAtmosphere/Weather in General	0	0	0
Inspirational	Spiritual and Ceremonial Participants	Atmosphere	Precipitation	InspirationalAtmosphere	Spiritual and Ceremonial ParticipantsPrecipitation	0	0	1
Inspirational	Spiritual and Ceremonial Participants	Atmosphere	Sunlight	InspirationalAtmosphere	Spiritual and Ceremonial ParticipantsSunlight	0	0	0
Inspirational	Spiritual and Ceremonial Participants	Atmosphere	Temperature	InspirationalAtmosphere	Spiritual and Ceremonial ParticipantsTemperature	0	0	0
Inspirational	Spiritual and Ceremonial Participants	Atmosphere	Wind Strength & Speed	InspirationalAtmosphere	Spiritual and Ceremonial ParticipantsWind Strength & Speed	0	0	0
Inspirational	Spiritual and Ceremonial Participants	Composite	Aesthetic Open Space	InspirationalComposite	Spiritual and Ceremonial ParticipantsAesthetic Open Space	0	0	0
Inspirational	Spiritual and Ceremonial Participants	Composite	Aesthetic Sounds & Scents	InspirationalComposite	Spiritual and Ceremonial ParticipantsAesthetic Sounds & Scents	0	0	0
Inspirational	Spiritual and Ceremonial Participants	Composite	Aesthetic Viewscapes	InspirationalComposite	Spiritual and Ceremonial ParticipantsAesthetic Viewscapes	1	2	0
Inspirational	Spiritual and Ceremonial Participants	Composite	Multiple Ecosystem Components in General	InspirationalComposite	Spiritual and Ceremonial ParticipantsMultiple Ecosystem Components in General	0	1	1
Inspirational	Spiritual and Ceremonial Participants	Composite	Naturalness	InspirationalComposite	Spiritual and Ceremonial ParticipantsNaturalness	7	7	4
Inspirational	Spiritual and Ceremonial Participants	Composite	Open Land for Development	InspirationalComposite	Spiritual and Ceremonial ParticipantsOpen Land for Development	2	0	0
Inspirational	Spiritual and Ceremonial Participants	Extreme Events	Risk of Earthquakes and Landslides	InspirationalExtreme Events	Spiritual and Ceremonial ParticipantsRisk of Earthquakes and Landslides	0	0	0
Inspirational	Spiritual and Ceremonial Participants	Extreme Events	Risk of Extreme Events in General	InspirationalExtreme Events	Spiritual and Ceremonial ParticipantsRisk of Extreme Events in General	0	0	0
Inspirational	Spiritual and Ceremonial Participants	Extreme Events	Risk of Extreme Weather Events	InspirationalExtreme Events	Spiritual and Ceremonial ParticipantsRisk of Extreme Weather Events	0	0	0
Inspirational	Spiritual and Ceremonial Participants	Extreme Events	Risk of Fire	InspirationalExtreme Events	Spiritual and Ceremonial ParticipantsRisk of Fire	1	0	0
Inspirational	Spiritual and Ceremonial Participants	Extreme Events	Risk of Flooding	InspirationalExtreme Events	Spiritual and Ceremonial ParticipantsRisk of Flooding	1	0	0
Inspirational	Spiritual and Ceremonial Participants	Fauna	Bait Fauna	InspirationalFauna	Spiritual and Ceremonial ParticipantsBait Fauna	1	0	0
Inspirational	Spiritual and Ceremonial Participants	Fauna	Charismatic Fauna	InspirationalFauna	Spiritual and Ceremonial ParticipantsCharismatic Fauna	1	2	2
Inspirational	Spiritual and Ceremonial Participants	Fauna	Commercially Important Fauna	InspirationalFauna	Spiritual and Ceremonial ParticipantsCommercially Important Fauna	0	1	1
Inspirational	Spiritual and Ceremonial Participants	Fauna	Edible Fauna	InspirationalFauna	Spiritual and Ceremonial ParticipantsEdible Fauna	2	0	0
Inspirational	Spiritual and Ceremonial Participants	Fauna	Fauna Community	InspirationalFauna	Spiritual and Ceremonial ParticipantsFauna Community	0	0	1
Inspirational	Spiritual and Ceremonial Participants	Fauna	Fauna for Fur/Hide/Trophy	InspirationalFauna	Spiritual and Ceremonial ParticipantsFauna for Fur/Hide/Trophy	0	0	0
Inspirational	Spiritual and Ceremonial Participants	Fauna	Fauna in General	InspirationalFauna	Spiritual and Ceremonial ParticipantsFauna in General	5	0	0
Inspirational	Spiritual and Ceremonial Participants	Fauna	Keystone Fauna	InspirationalFauna	Spiritual and Ceremonial ParticipantsKeystone Fauna	0	0	0
Inspirational	Spiritual and Ceremonial Participants	Fauna	Medicinal Fauna	InspirationalFauna	Spiritual and Ceremonial ParticipantsMedicinal Fauna	0	0	0
Inspirational	Spiritual and Ceremonial Participants	Fauna	Pest/Invasive Fauna	InspirationalFauna	Spiritual and Ceremonial ParticipantsPest/Invasive Fauna	0	0	0
Inspirational	Spiritual and Ceremonial Participants	Fauna	Pollinating Fauna	InspirationalFauna	Spiritual and Ceremonial ParticipantsPollinating Fauna	0	0	0
Inspirational	Spiritual and Ceremonial Participants	Fauna	Rare Fauna	InspirationalFauna	Spiritual and Ceremonial ParticipantsRare Fauna	0	0	0
Inspirational	Spiritual and Ceremonial Participants	Fauna	Spiritually/Culturally Important Fauna	InspirationalFauna	Spiritual and Ceremonial ParticipantsSpiritually/Culturally Important Fauna	0	0	2
Inspirational	Spiritual and Ceremonial Participants	Flora	Charismatic Flora	InspirationalFlora	Spiritual and Ceremonial ParticipantsCharismatic Flora	1	2	0
Inspirational	Spiritual and Ceremonial Participants	Flora	Commercially Important Flora	InspirationalFlora	Spiritual and Ceremonial ParticipantsCommercially Important Flora	0	0	0
Inspirational	Spiritual and Ceremonial Participants	Flora	Culturally Important Flora	InspirationalFlora	Spiritual and Ceremonial ParticipantsCulturally Important Flora	0	0	0
Inspirational	Spiritual and Ceremonial Participants	Flora	Edible Flora	InspirationalFlora	Spiritual and Ceremonial ParticipantsEdible Flora	0	0	0
Inspirational	Spiritual and Ceremonial Participants	Flora	Flora Community	InspirationalFlora	Spiritual and Ceremonial ParticipantsFlora Community	0	0	0
Inspirational	Spiritual and Ceremonial Participants	Flora	Flora in General	InspirationalFlora	Spiritual and Ceremonial ParticipantsFlora in General	3	1	0
Inspirational	Spiritual and Ceremonial Participants	Flora	Keystone Flora	InspirationalFlora	Spiritual and Ceremonial ParticipantsKeystone Flora	0	0	0
Inspirational	Spiritual and Ceremonial Participants	Flora	Pest/Invasive Flora	InspirationalFlora	Spiritual and Ceremonial ParticipantsPest/Invasive Flora	0	0	0
Inspirational	Spiritual and Ceremonial Participants	Flora	Rare Flora	InspirationalFlora	Spiritual and Ceremonial ParticipantsRare Flora	0	0	0
Inspirational	Spiritual and Ceremonial Participants	Fungi	Pest/Invasive Fungi	InspirationalFungi	Spiritual and Ceremonial ParticipantsPest/Invasive Fungi	0	0	0
Inspirational	Spiritual and Ceremonial Participants	Other Natural Components	Fiber Material Quality	InspirationalOther Natural Components	Spiritual and Ceremonial ParticipantsFiber Material Quality	0	0	0
Inspirational	Spiritual and Ceremonial Participants	Other Natural Components	Fiber Material Quantity	InspirationalOther Natural Components	Spiritual and Ceremonial ParticipantsFiber Material Quantity	0	0	0
Inspirational	Spiritual and Ceremonial Participants	Other Natural Components	Fuel Quantity	InspirationalOther Natural Components	Spiritual and Ceremonial ParticipantsFuel Quantity	0	0	0
Inspirational	Spiritual and Ceremonial Participants	Other Natural Components	Mineral/Chemical Quality	InspirationalOther Natural Components	Spiritual and Ceremonial ParticipantsMineral/Chemical Quality	0	0	0
Inspirational	Spiritual and Ceremonial Participants	Other Natural Components	Mineral/Chemical Quantity	InspirationalOther Natural Components	Spiritual and Ceremonial ParticipantsMineral/Chemical Quantity	0	0	0
Inspirational	Spiritual and Ceremonial Participants	Other Natural Components	Natural Materials (Sand/Rock) in General	InspirationalOther Natural Components	Spiritual and Ceremonial ParticipantsNatural Materials (Sand/Rock) in General	0	0	0
Inspirational	Spiritual and Ceremonial Participants	Other Natural Components	Ornamental Natural Materials (Shells/Bone)	InspirationalOther Natural Components	Spiritual and Ceremonial ParticipantsOrnamental Natural Materials (Shells/Bone)	0	0	0
Inspirational	Spiritual and Ceremonial Participants	Regulating or Buffering	Air Quality & Atmospheric Regulation	InspirationalRegulating or Buffering	Spiritual and Ceremonial ParticipantsAir Quality & Atmospheric Regulation	0	1	1
Inspirational	Spiritual and Ceremonial Participants	Regulating or Buffering	Climate & Carbon Regulation	InspirationalRegulating or Buffering	Spiritual and Ceremonial ParticipantsClimate & Carbon Regulation	0	0	0
Inspirational	Spiritual and Ceremonial Participants	Regulating or Buffering	Regulating Services in General	InspirationalRegulating or Buffering	Spiritual and Ceremonial ParticipantsRegulating Services in General	1	0	1
Inspirational	Spiritual and Ceremonial Participants	Regulating or Buffering	Soil & Sediment Regulation	InspirationalRegulating or Buffering	Spiritual and Ceremonial ParticipantsSoil & Sediment Regulation	1	0	0
Inspirational	Spiritual and Ceremonial Participants	Regulating or Buffering	Water Quality Regulation (Nutrients & Retention)	InspirationalRegulating or Buffering	Spiritual and Ceremonial ParticipantsWater Quality Regulation (Nutrients & Retention)	3	2	1
Inspirational	Spiritual and Ceremonial Participants	Soil	Soil in General	InspirationalSoil	Spiritual and Ceremonial ParticipantsSoil in General	0	0	0
Inspirational	Spiritual and Ceremonial Participants	Soil	Soil Quality	InspirationalSoil	Spiritual and Ceremonial ParticipantsSoil Quality	0	0	0
Inspirational	Spiritual and Ceremonial Participants	Soil	Soil Quantity	InspirationalSoil	Spiritual and Ceremonial ParticipantsSoil Quantity	0	0	0
Inspirational	Spiritual and Ceremonial Participants	Soil	Substrate Quality	InspirationalSoil	Spiritual and Ceremonial ParticipantsSubstrate Quality	0	0	0
Inspirational	Spiritual and Ceremonial Participants	Soil	Substrate Quantity	InspirationalSoil	Spiritual and Ceremonial ParticipantsSubstrate Quantity	1	0	0
Inspirational	Spiritual and Ceremonial Participants	Water	Water in General	InspirationalWater	Spiritual and Ceremonial ParticipantsWater in General	1	0	1
Inspirational	Spiritual and Ceremonial Participants	Water	Water Movement/Navigability	InspirationalWater	Spiritual and Ceremonial ParticipantsWater Movement/Navigability	2	2	1
Inspirational	Spiritual and Ceremonial Participants	Water	Water Quality	InspirationalWater	Spiritual and Ceremonial ParticipantsWater Quality	1	0	0
Inspirational	Spiritual and Ceremonial Participants	Water	Water Quantity	InspirationalWater	Spiritual and Ceremonial ParticipantsWater Quantity	3	0	1
Learning	Educators/Students	Atmosphere	Air Quality	LearningAtmosphere	Educators/StudentsAir Quality	1	1	0
Learning	Educators/Students	Atmosphere	Atmosphere/Weather in General	LearningAtmosphere	Educators/StudentsAtmosphere/Weather in General	0	0	3
Learning	Educators/Students	Atmosphere	Precipitation	LearningAtmosphere	Educators/StudentsPrecipitation	0	1	0
Learning	Educators/Students	Atmosphere	Sunlight	LearningAtmosphere	Educators/StudentsSunlight	0	0	0
Learning	Educators/Students	Atmosphere	Temperature	LearningAtmosphere	Educators/StudentsTemperature	0	0	1
Learning	Educators/Students	Atmosphere	Wind Strength & Speed	LearningAtmosphere	Educators/StudentsWind Strength & Speed	2	1	0
Learning	Educators/Students	Composite	Aesthetic Open Space	LearningComposite	Educators/StudentsAesthetic Open Space	3	4	2
Learning	Educators/Students	Composite	Aesthetic Sounds & Scents	LearningComposite	Educators/StudentsAesthetic Sounds & Scents	0	1	0
Learning	Educators/Students	Composite	Aesthetic Viewscapes	LearningComposite	Educators/StudentsAesthetic Viewscapes	9	6	6
Learning	Educators/Students	Composite	Multiple Ecosystem Components in General	LearningComposite	Educators/StudentsMultiple Ecosystem Components in General	14	10	10
Learning	Educators/Students	Composite	Naturalness	LearningComposite	Educators/StudentsNaturalness	32	31	28
Learning	Educators/Students	Composite	Open Land for Development	LearningComposite	Educators/StudentsOpen Land for Development	15	12	11
Learning	Educators/Students	Extreme Events	Risk of Earthquakes and Landslides	LearningExtreme Events	Educators/StudentsRisk of Earthquakes and Landslides	0	0	1
Learning	Educators/Students	Extreme Events	Risk of Extreme Events in General	LearningExtreme Events	Educators/StudentsRisk of Extreme Events in General	0	0	1
Learning	Educators/Students	Extreme Events	Risk of Extreme Weather Events	LearningExtreme Events	Educators/StudentsRisk of Extreme Weather Events	7	5	0
Learning	Educators/Students	Extreme Events	Risk of Fire	LearningExtreme Events	Educators/StudentsRisk of Fire	2	1	0
Learning	Educators/Students	Extreme Events	Risk of Flooding	LearningExtreme Events	Educators/StudentsRisk of Flooding	14	10	7
Learning	Educators/Students	Fauna	Bait Fauna	LearningFauna	Educators/StudentsBait Fauna	0	0	0
Learning	Educators/Students	Fauna	Charismatic Fauna	LearningFauna	Educators/StudentsCharismatic Fauna	14	13	11
Learning	Educators/Students	Fauna	Commercially Important Fauna	LearningFauna	Educators/StudentsCommercially Important Fauna	9	13	4
Learning	Educators/Students	Fauna	Edible Fauna	LearningFauna	Educators/StudentsEdible Fauna	9	15	12
Learning	Educators/Students	Fauna	Fauna Community	LearningFauna	Educators/StudentsFauna Community	12	8	8
Learning	Educators/Students	Fauna	Fauna for Fur/Hide/Trophy	LearningFauna	Educators/StudentsFauna for Fur/Hide/Trophy	1	3	0
Learning	Educators/Students	Fauna	Fauna in General	LearningFauna	Educators/StudentsFauna in General	22	18	20
Learning	Educators/Students	Fauna	Keystone Fauna	LearningFauna	Educators/StudentsKeystone Fauna	2	1	0
Learning	Educators/Students	Fauna	Medicinal Fauna	LearningFauna	Educators/StudentsMedicinal Fauna	0	1	0
Learning	Educators/Students	Fauna	Pest/Invasive Fauna	LearningFauna	Educators/StudentsPest/Invasive Fauna	4	0	3
Learning	Educators/Students	Fauna	Pollinating Fauna	LearningFauna	Educators/StudentsPollinating Fauna	0	0	2
Learning	Educators/Students	Fauna	Rare Fauna	LearningFauna	Educators/StudentsRare Fauna	2	5	4
Learning	Educators/Students	Fauna	Spiritually/Culturally Important Fauna	LearningFauna	Educators/StudentsSpiritually/Culturally Important Fauna	4	1	5
Learning	Educators/Students	Flora	Charismatic Flora	LearningFlora	Educators/StudentsCharismatic Flora	6	6	5
Learning	Educators/Students	Flora	Commercially Important Flora	LearningFlora	Educators/StudentsCommercially Important Flora	5	9	1
Learning	Educators/Students	Flora	Culturally Important Flora	LearningFlora	Educators/StudentsCulturally Important Flora	2	2	0
Learning	Educators/Students	Flora	Edible Flora	LearningFlora	Educators/StudentsEdible Flora	2	0	1
Learning	Educators/Students	Flora	Flora Community	LearningFlora	Educators/StudentsFlora Community	12	7	7
Learning	Educators/Students	Flora	Flora in General	LearningFlora	Educators/StudentsFlora in General	18	16	12
Learning	Educators/Students	Flora	Keystone Flora	LearningFlora	Educators/StudentsKeystone Flora	0	1	0
Learning	Educators/Students	Flora	Pest/Invasive Flora	LearningFlora	Educators/StudentsPest/Invasive Flora	4	1	2
Learning	Educators/Students	Flora	Rare Flora	LearningFlora	Educators/StudentsRare Flora	0	2	2
Learning	Educators/Students	Fungi	Pest/Invasive Fungi	LearningFungi	Educators/StudentsPest/Invasive Fungi	0	0	0
Learning	Educators/Students	Other Natural Components	Fiber Material Quality	LearningOther Natural Components	Educators/StudentsFiber Material Quality	0	0	0
Learning	Educators/Students	Other Natural Components	Fiber Material Quantity	LearningOther Natural Components	Educators/StudentsFiber Material Quantity	1	0	1
Learning	Educators/Students	Other Natural Components	Fuel Quantity	LearningOther Natural Components	Educators/StudentsFuel Quantity	0	0	0
Learning	Educators/Students	Other Natural Components	Mineral/Chemical Quality	LearningOther Natural Components	Educators/StudentsMineral/Chemical Quality	2	0	0
Learning	Educators/Students	Other Natural Components	Mineral/Chemical Quantity	LearningOther Natural Components	Educators/StudentsMineral/Chemical Quantity	3	0	0
Learning	Educators/Students	Other Natural Components	Natural Materials (Sand/Rock) in General	LearningOther Natural Components	Educators/StudentsNatural Materials (Sand/Rock) in General	1	0	0
Learning	Educators/Students	Other Natural Components	Ornamental Natural Materials (Shells/Bone)	LearningOther Natural Components	Educators/StudentsOrnamental Natural Materials (Shells/Bone)	2	2	2
Learning	Educators/Students	Regulating or Buffering	Air Quality & Atmospheric Regulation	LearningRegulating or Buffering	Educators/StudentsAir Quality & Atmospheric Regulation	3	1	0
Learning	Educators/Students	Regulating or Buffering	Climate & Carbon Regulation	LearningRegulating or Buffering	Educators/StudentsClimate & Carbon Regulation	2	1	3
Learning	Educators/Students	Regulating or Buffering	Regulating Services in General	LearningRegulating or Buffering	Educators/StudentsRegulating Services in General	16	13	18
Learning	Educators/Students	Regulating or Buffering	Soil & Sediment Regulation	LearningRegulating or Buffering	Educators/StudentsSoil & Sediment Regulation	9	7	5
Learning	Educators/Students	Regulating or Buffering	Water Quality Regulation (Nutrients & Retention)	LearningRegulating or Buffering	Educators/StudentsWater Quality Regulation (Nutrients & Retention)	21	15	11
Learning	Educators/Students	Soil	Soil in General	LearningSoil	Educators/StudentsSoil in General	1	2	2
Learning	Educators/Students	Soil	Soil Quality	LearningSoil	Educators/StudentsSoil Quality	4	0	3
Learning	Educators/Students	Soil	Soil Quantity	LearningSoil	Educators/StudentsSoil Quantity	2	1	1
Learning	Educators/Students	Soil	Substrate Quality	LearningSoil	Educators/StudentsSubstrate Quality	0	0	0
Learning	Educators/Students	Soil	Substrate Quantity	LearningSoil	Educators/StudentsSubstrate Quantity	1	0	2
Learning	Educators/Students	Water	Water in General	LearningWater	Educators/StudentsWater in General	10	6	5
Learning	Educators/Students	Water	Water Movement/Navigability	LearningWater	Educators/StudentsWater Movement/Navigability	17	16	15
Learning	Educators/Students	Water	Water Quality	LearningWater	Educators/StudentsWater Quality	18	12	10
Learning	Educators/Students	Water	Water Quantity	LearningWater	Educators/StudentsWater Quantity	15	14	9
Learning	Learning in General	Atmosphere	Air Quality	LearningAtmosphere	Learning in GeneralAir Quality	0	0	0
Learning	Learning in General	Atmosphere	Atmosphere/Weather in General	LearningAtmosphere	Learning in GeneralAtmosphere/Weather in General	1	0	1
Learning	Learning in General	Atmosphere	Precipitation	LearningAtmosphere	Learning in GeneralPrecipitation	0	0	0
Learning	Learning in General	Atmosphere	Sunlight	LearningAtmosphere	Learning in GeneralSunlight	0	0	0
Learning	Learning in General	Atmosphere	Temperature	LearningAtmosphere	Learning in GeneralTemperature	0	0	0
Learning	Learning in General	Atmosphere	Wind Strength & Speed	LearningAtmosphere	Learning in GeneralWind Strength & Speed	0	0	0
Learning	Learning in General	Composite	Aesthetic Open Space	LearningComposite	Learning in GeneralAesthetic Open Space	3	1	2
Learning	Learning in General	Composite	Aesthetic Sounds & Scents	LearningComposite	Learning in GeneralAesthetic Sounds & Scents	0	0	0
Learning	Learning in General	Composite	Aesthetic Viewscapes	LearningComposite	Learning in GeneralAesthetic Viewscapes	7	1	4
Learning	Learning in General	Composite	Multiple Ecosystem Components in General	LearningComposite	Learning in GeneralMultiple Ecosystem Components in General	3	5	3
Learning	Learning in General	Composite	Naturalness	LearningComposite	Learning in GeneralNaturalness	28	19	14
Learning	Learning in General	Composite	Open Land for Development	LearningComposite	Learning in GeneralOpen Land for Development	8	4	6
Learning	Learning in General	Extreme Events	Risk of Earthquakes and Landslides	LearningExtreme Events	Learning in GeneralRisk of Earthquakes and Landslides	0	0	0
Learning	Learning in General	Extreme Events	Risk of Extreme Events in General	LearningExtreme Events	Learning in GeneralRisk of Extreme Events in General	0	1	0
Learning	Learning in General	Extreme Events	Risk of Extreme Weather Events	LearningExtreme Events	Learning in GeneralRisk of Extreme Weather Events	0	2	0
Learning	Learning in General	Extreme Events	Risk of Fire	LearningExtreme Events	Learning in GeneralRisk of Fire	0	0	0
Learning	Learning in General	Extreme Events	Risk of Flooding	LearningExtreme Events	Learning in GeneralRisk of Flooding	5	5	3
Learning	Learning in General	Fauna	Bait Fauna	LearningFauna	Learning in GeneralBait Fauna	1	0	0
Learning	Learning in General	Fauna	Charismatic Fauna	LearningFauna	Learning in GeneralCharismatic Fauna	5	6	8
Learning	Learning in General	Fauna	Commercially Important Fauna	LearningFauna	Learning in GeneralCommercially Important Fauna	7	7	4
Learning	Learning in General	Fauna	Edible Fauna	LearningFauna	Learning in GeneralEdible Fauna	5	5	1
Learning	Learning in General	Fauna	Fauna Community	LearningFauna	Learning in GeneralFauna Community	2	3	3
Learning	Learning in General	Fauna	Fauna for Fur/Hide/Trophy	LearningFauna	Learning in GeneralFauna for Fur/Hide/Trophy	0	1	0
Learning	Learning in General	Fauna	Fauna in General	LearningFauna	Learning in GeneralFauna in General	11	11	6
Learning	Learning in General	Fauna	Keystone Fauna	LearningFauna	Learning in GeneralKeystone Fauna	0	0	0
Learning	Learning in General	Fauna	Medicinal Fauna	LearningFauna	Learning in GeneralMedicinal Fauna	0	0	0
Learning	Learning in General	Fauna	Pest/Invasive Fauna	LearningFauna	Learning in GeneralPest/Invasive Fauna	0	0	1
Learning	Learning in General	Fauna	Pollinating Fauna	LearningFauna	Learning in GeneralPollinating Fauna	1	0	0
Learning	Learning in General	Fauna	Rare Fauna	LearningFauna	Learning in GeneralRare Fauna	1	1	1
Learning	Learning in General	Fauna	Spiritually/Culturally Important Fauna	LearningFauna	Learning in GeneralSpiritually/Culturally Important Fauna	3	2	5
Learning	Learning in General	Flora	Charismatic Flora	LearningFlora	Learning in GeneralCharismatic Flora	7	1	4
Learning	Learning in General	Flora	Commercially Important Flora	LearningFlora	Learning in GeneralCommercially Important Flora	2	3	2
Learning	Learning in General	Flora	Culturally Important Flora	LearningFlora	Learning in GeneralCulturally Important Flora	5	2	1
Learning	Learning in General	Flora	Edible Flora	LearningFlora	Learning in GeneralEdible Flora	0	1	0
Learning	Learning in General	Flora	Flora Community	LearningFlora	Learning in GeneralFlora Community	2	0	2
Learning	Learning in General	Flora	Flora in General	LearningFlora	Learning in GeneralFlora in General	6	5	4
Learning	Learning in General	Flora	Keystone Flora	LearningFlora	Learning in GeneralKeystone Flora	0	0	0
Learning	Learning in General	Flora	Pest/Invasive Flora	LearningFlora	Learning in GeneralPest/Invasive Flora	1	0	0
Learning	Learning in General	Flora	Rare Flora	LearningFlora	Learning in GeneralRare Flora	2	1	1
Learning	Learning in General	Fungi	Pest/Invasive Fungi	LearningFungi	Learning in GeneralPest/Invasive Fungi	0	0	0
Learning	Learning in General	Other Natural Components	Fiber Material Quality	LearningOther Natural Components	Learning in GeneralFiber Material Quality	0	0	0
Learning	Learning in General	Other Natural Components	Fiber Material Quantity	LearningOther Natural Components	Learning in GeneralFiber Material Quantity	0	0	0
Learning	Learning in General	Other Natural Components	Fuel Quantity	LearningOther Natural Components	Learning in GeneralFuel Quantity	0	0	0
Learning	Learning in General	Other Natural Components	Mineral/Chemical Quality	LearningOther Natural Components	Learning in GeneralMineral/Chemical Quality	0	1	0
Learning	Learning in General	Other Natural Components	Mineral/Chemical Quantity	LearningOther Natural Components	Learning in GeneralMineral/Chemical Quantity	0	1	0
Learning	Learning in General	Other Natural Components	Natural Materials (Sand/Rock) in General	LearningOther Natural Components	Learning in GeneralNatural Materials (Sand/Rock) in General	0	1	0
Learning	Learning in General	Other Natural Components	Ornamental Natural Materials (Shells/Bone)	LearningOther Natural Components	Learning in GeneralOrnamental Natural Materials (Shells/Bone)	1	5	1
Learning	Learning in General	Regulating or Buffering	Air Quality & Atmospheric Regulation	LearningRegulating or Buffering	Learning in GeneralAir Quality & Atmospheric Regulation	0	2	0
Learning	Learning in General	Regulating or Buffering	Climate & Carbon Regulation	LearningRegulating or Buffering	Learning in GeneralClimate & Carbon Regulation	1	0	1
Learning	Learning in General	Regulating or Buffering	Regulating Services in General	LearningRegulating or Buffering	Learning in GeneralRegulating Services in General	16	7	4
Learning	Learning in General	Regulating or Buffering	Soil & Sediment Regulation	LearningRegulating or Buffering	Learning in GeneralSoil & Sediment Regulation	5	5	1
Learning	Learning in General	Regulating or Buffering	Water Quality Regulation (Nutrients & Retention)	LearningRegulating or Buffering	Learning in GeneralWater Quality Regulation (Nutrients & Retention)	10	5	2
Learning	Learning in General	Soil	Soil in General	LearningSoil	Learning in GeneralSoil in General	0	1	2
Learning	Learning in General	Soil	Soil Quality	LearningSoil	Learning in GeneralSoil Quality	0	0	0
Learning	Learning in General	Soil	Soil Quantity	LearningSoil	Learning in GeneralSoil Quantity	0	0	0
Learning	Learning in General	Soil	Substrate Quality	LearningSoil	Learning in GeneralSubstrate Quality	0	0	0
Learning	Learning in General	Soil	Substrate Quantity	LearningSoil	Learning in GeneralSubstrate Quantity	0	0	0
Learning	Learning in General	Water	Water in General	LearningWater	Learning in GeneralWater in General	4	3	1
Learning	Learning in General	Water	Water Movement/Navigability	LearningWater	Learning in GeneralWater Movement/Navigability	5	5	5
Learning	Learning in General	Water	Water Quality	LearningWater	Learning in GeneralWater Quality	3	2	1
Learning	Learning in General	Water	Water Quantity	LearningWater	Learning in GeneralWater Quantity	1	6	3
Learning	Researchers	Atmosphere	Air Quality	LearningAtmosphere	ResearchersAir Quality	0	3	1
Learning	Researchers	Atmosphere	Atmosphere/Weather in General	LearningAtmosphere	ResearchersAtmosphere/Weather in General	0	1	2
Learning	Researchers	Atmosphere	Precipitation	LearningAtmosphere	ResearchersPrecipitation	3	3	1
Learning	Researchers	Atmosphere	Sunlight	LearningAtmosphere	ResearchersSunlight	0	0	0
Learning	Researchers	Atmosphere	Temperature	LearningAtmosphere	ResearchersTemperature	1	0	0
Learning	Researchers	Atmosphere	Wind Strength & Speed	LearningAtmosphere	ResearchersWind Strength & Speed	3	1	1
Learning	Researchers	Composite	Aesthetic Open Space	LearningComposite	ResearchersAesthetic Open Space	2	2	2
Learning	Researchers	Composite	Aesthetic Sounds & Scents	LearningComposite	ResearchersAesthetic Sounds & Scents	1	3	1
Learning	Researchers	Composite	Aesthetic Viewscapes	LearningComposite	ResearchersAesthetic Viewscapes	5	6	7
Learning	Researchers	Composite	Multiple Ecosystem Components in General	LearningComposite	ResearchersMultiple Ecosystem Components in General	20	20	15
Learning	Researchers	Composite	Naturalness	LearningComposite	ResearchersNaturalness	38	34	32
Learning	Researchers	Composite	Open Land for Development	LearningComposite	ResearchersOpen Land for Development	28	21	14
Learning	Researchers	Extreme Events	Risk of Earthquakes and Landslides	LearningExtreme Events	ResearchersRisk of Earthquakes and Landslides	0	0	0
Learning	Researchers	Extreme Events	Risk of Extreme Events in General	LearningExtreme Events	ResearchersRisk of Extreme Events in General	1	0	1
Learning	Researchers	Extreme Events	Risk of Extreme Weather Events	LearningExtreme Events	ResearchersRisk of Extreme Weather Events	6	4	4
Learning	Researchers	Extreme Events	Risk of Fire	LearningExtreme Events	ResearchersRisk of Fire	1	4	0
Learning	Researchers	Extreme Events	Risk of Flooding	LearningExtreme Events	ResearchersRisk of Flooding	17	23	15
Learning	Researchers	Fauna	Bait Fauna	LearningFauna	ResearchersBait Fauna	1	0	0
Learning	Researchers	Fauna	Charismatic Fauna	LearningFauna	ResearchersCharismatic Fauna	10	16	9
Learning	Researchers	Fauna	Commercially Important Fauna	LearningFauna	ResearchersCommercially Important Fauna	13	13	4
Learning	Researchers	Fauna	Edible Fauna	LearningFauna	ResearchersEdible Fauna	18	19	15
Learning	Researchers	Fauna	Fauna Community	LearningFauna	ResearchersFauna Community	15	11	11
Learning	Researchers	Fauna	Fauna for Fur/Hide/Trophy	LearningFauna	ResearchersFauna for Fur/Hide/Trophy	1	0	0
Learning	Researchers	Fauna	Fauna in General	LearningFauna	ResearchersFauna in General	30	23	26
Learning	Researchers	Fauna	Keystone Fauna	LearningFauna	ResearchersKeystone Fauna	1	0	0
Learning	Researchers	Fauna	Medicinal Fauna	LearningFauna	ResearchersMedicinal Fauna	0	0	0
Learning	Researchers	Fauna	Pest/Invasive Fauna	LearningFauna	ResearchersPest/Invasive Fauna	4	5	10
Learning	Researchers	Fauna	Pollinating Fauna	LearningFauna	ResearchersPollinating Fauna	2	0	3
Learning	Researchers	Fauna	Rare Fauna	LearningFauna	ResearchersRare Fauna	12	9	6
Learning	Researchers	Fauna	Spiritually/Culturally Important Fauna	LearningFauna	ResearchersSpiritually/Culturally Important Fauna	7	2	3
Learning	Researchers	Flora	Charismatic Flora	LearningFlora	ResearchersCharismatic Flora	13	10	11
Learning	Researchers	Flora	Commercially Important Flora	LearningFlora	ResearchersCommercially Important Flora	12	11	5
Learning	Researchers	Flora	Culturally Important Flora	LearningFlora	ResearchersCulturally Important Flora	2	2	2
Learning	Researchers	Flora	Edible Flora	LearningFlora	ResearchersEdible Flora	4	2	1
Learning	Researchers	Flora	Flora Community	LearningFlora	ResearchersFlora Community	13	10	10
Learning	Researchers	Flora	Flora in General	LearningFlora	ResearchersFlora in General	26	20	23
Learning	Researchers	Flora	Keystone Flora	LearningFlora	ResearchersKeystone Flora	0	0	0
Learning	Researchers	Flora	Pest/Invasive Flora	LearningFlora	ResearchersPest/Invasive Flora	6	6	9
Learning	Researchers	Flora	Rare Flora	LearningFlora	ResearchersRare Flora	4	7	4
Learning	Researchers	Fungi	Pest/Invasive Fungi	LearningFungi	ResearchersPest/Invasive Fungi	0	0	0
Learning	Researchers	Other Natural Components	Fiber Material Quality	LearningOther Natural Components	ResearchersFiber Material Quality	0	0	0
Learning	Researchers	Other Natural Components	Fiber Material Quantity	LearningOther Natural Components	ResearchersFiber Material Quantity	2	1	2
Learning	Researchers	Other Natural Components	Fuel Quantity	LearningOther Natural Components	ResearchersFuel Quantity	1	1	0
Learning	Researchers	Other Natural Components	Mineral/Chemical Quality	LearningOther Natural Components	ResearchersMineral/Chemical Quality	4	0	0
Learning	Researchers	Other Natural Components	Mineral/Chemical Quantity	LearningOther Natural Components	ResearchersMineral/Chemical Quantity	6	4	2
Learning	Researchers	Other Natural Components	Natural Materials (Sand/Rock) in General	LearningOther Natural Components	ResearchersNatural Materials (Sand/Rock) in General	2	0	0
Learning	Researchers	Other Natural Components	Ornamental Natural Materials (Shells/Bone)	LearningOther Natural Components	ResearchersOrnamental Natural Materials (Shells/Bone)	4	5	2
Learning	Researchers	Regulating or Buffering	Air Quality & Atmospheric Regulation	LearningRegulating or Buffering	ResearchersAir Quality & Atmospheric Regulation	3	5	0
Learning	Researchers	Regulating or Buffering	Climate & Carbon Regulation	LearningRegulating or Buffering	ResearchersClimate & Carbon Regulation	8	6	8
Learning	Researchers	Regulating or Buffering	Regulating Services in General	LearningRegulating or Buffering	ResearchersRegulating Services in General	24	24	23
Learning	Researchers	Regulating or Buffering	Soil & Sediment Regulation	LearningRegulating or Buffering	ResearchersSoil & Sediment Regulation	13	11	8
Learning	Researchers	Regulating or Buffering	Water Quality Regulation (Nutrients & Retention)	LearningRegulating or Buffering	ResearchersWater Quality Regulation (Nutrients & Retention)	26	18	18
Learning	Researchers	Soil	Soil in General	LearningSoil	ResearchersSoil in General	3	2	1
Learning	Researchers	Soil	Soil Quality	LearningSoil	ResearchersSoil Quality	5	2	5
Learning	Researchers	Soil	Soil Quantity	LearningSoil	ResearchersSoil Quantity	2	3	5
Learning	Researchers	Soil	Substrate Quality	LearningSoil	ResearchersSubstrate Quality	0	0	0
Learning	Researchers	Soil	Substrate Quantity	LearningSoil	ResearchersSubstrate Quantity	2	0	5
Learning	Researchers	Water	Water in General	LearningWater	ResearchersWater in General	12	13	8
Learning	Researchers	Water	Water Movement/Navigability	LearningWater	ResearchersWater Movement/Navigability	23	23	21
Learning	Researchers	Water	Water Quality	LearningWater	ResearchersWater Quality	25	22	17
Learning	Researchers	Water	Water Quantity	LearningWater	ResearchersWater Quantity	22	21	15
Non-Use	People Who Care (Existence)	Atmosphere	Air Quality	Non-UseAtmosphere	People Who Care (Existence)Air Quality	5	3	1
Non-Use	People Who Care (Existence)	Atmosphere	Atmosphere/Weather in General	Non-UseAtmosphere	People Who Care (Existence)Atmosphere/Weather in General	0	3	7
Non-Use	People Who Care (Existence)	Atmosphere	Precipitation	Non-UseAtmosphere	People Who Care (Existence)Precipitation	4	2	0
Non-Use	People Who Care (Existence)	Atmosphere	Sunlight	Non-UseAtmosphere	People Who Care (Existence)Sunlight	1	0	1
Non-Use	People Who Care (Existence)	Atmosphere	Temperature	Non-UseAtmosphere	People Who Care (Existence)Temperature	1	1	1
Non-Use	People Who Care (Existence)	Atmosphere	Wind Strength & Speed	Non-UseAtmosphere	People Who Care (Existence)Wind Strength & Speed	0	2	0
Non-Use	People Who Care (Existence)	Composite	Aesthetic Open Space	Non-UseComposite	People Who Care (Existence)Aesthetic Open Space	15	8	11
Non-Use	People Who Care (Existence)	Composite	Aesthetic Sounds & Scents	Non-UseComposite	People Who Care (Existence)Aesthetic Sounds & Scents	3	1	0
Non-Use	People Who Care (Existence)	Composite	Aesthetic Viewscapes	Non-UseComposite	People Who Care (Existence)Aesthetic Viewscapes	21	13	12
Non-Use	People Who Care (Existence)	Composite	Multiple Ecosystem Components in General	Non-UseComposite	People Who Care (Existence)Multiple Ecosystem Components in General	23	18	14
Non-Use	People Who Care (Existence)	Composite	Naturalness	Non-UseComposite	People Who Care (Existence)Naturalness	45	39	37
Non-Use	People Who Care (Existence)	Composite	Open Land for Development	Non-UseComposite	People Who Care (Existence)Open Land for Development	36	28	27
Non-Use	People Who Care (Existence)	Extreme Events	Risk of Earthquakes and Landslides	Non-UseExtreme Events	People Who Care (Existence)Risk of Earthquakes and Landslides	0	0	1
Non-Use	People Who Care (Existence)	Extreme Events	Risk of Extreme Events in General	Non-UseExtreme Events	People Who Care (Existence)Risk of Extreme Events in General	1	0	0
Non-Use	People Who Care (Existence)	Extreme Events	Risk of Extreme Weather Events	Non-UseExtreme Events	People Who Care (Existence)Risk of Extreme Weather Events	8	13	3
Non-Use	People Who Care (Existence)	Extreme Events	Risk of Fire	Non-UseExtreme Events	People Who Care (Existence)Risk of Fire	8	7	1
Non-Use	People Who Care (Existence)	Extreme Events	Risk of Flooding	Non-UseExtreme Events	People Who Care (Existence)Risk of Flooding	33	28	20
Non-Use	People Who Care (Existence)	Fauna	Bait Fauna	Non-UseFauna	People Who Care (Existence)Bait Fauna	2	0	1
Non-Use	People Who Care (Existence)	Fauna	Charismatic Fauna	Non-UseFauna	People Who Care (Existence)Charismatic Fauna	22	21	17
Non-Use	People Who Care (Existence)	Fauna	Commercially Important Fauna	Non-UseFauna	People Who Care (Existence)Commercially Important Fauna	23	22	11
Non-Use	People Who Care (Existence)	Fauna	Edible Fauna	Non-UseFauna	People Who Care (Existence)Edible Fauna	23	23	13
Non-Use	People Who Care (Existence)	Fauna	Fauna Community	Non-UseFauna	People Who Care (Existence)Fauna Community	20	20	16
Non-Use	People Who Care (Existence)	Fauna	Fauna for Fur/Hide/Trophy	Non-UseFauna	People Who Care (Existence)Fauna for Fur/Hide/Trophy	4	1	0
Non-Use	People Who Care (Existence)	Fauna	Fauna in General	Non-UseFauna	People Who Care (Existence)Fauna in General	34	29	35
Non-Use	People Who Care (Existence)	Fauna	Keystone Fauna	Non-UseFauna	People Who Care (Existence)Keystone Fauna	0	1	1
Non-Use	People Who Care (Existence)	Fauna	Medicinal Fauna	Non-UseFauna	People Who Care (Existence)Medicinal Fauna	0	0	0
Non-Use	People Who Care (Existence)	Fauna	Pest/Invasive Fauna	Non-UseFauna	People Who Care (Existence)Pest/Invasive Fauna	11	5	10
Non-Use	People Who Care (Existence)	Fauna	Pollinating Fauna	Non-UseFauna	People Who Care (Existence)Pollinating Fauna	2	1	4
Non-Use	People Who Care (Existence)	Fauna	Rare Fauna	Non-UseFauna	People Who Care (Existence)Rare Fauna	24	20	19
Non-Use	People Who Care (Existence)	Fauna	Spiritually/Culturally Important Fauna	Non-UseFauna	People Who Care (Existence)Spiritually/Culturally Important Fauna	15	8	10
Non-Use	People Who Care (Existence)	Flora	Charismatic Flora	Non-UseFlora	People Who Care (Existence)Charismatic Flora	20	17	14
Non-Use	People Who Care (Existence)	Flora	Commercially Important Flora	Non-UseFlora	People Who Care (Existence)Commercially Important Flora	19	18	12
Non-Use	People Who Care (Existence)	Flora	Culturally Important Flora	Non-UseFlora	People Who Care (Existence)Culturally Important Flora	11	3	3
Non-Use	People Who Care (Existence)	Flora	Edible Flora	Non-UseFlora	People Who Care (Existence)Edible Flora	10	7	6
Non-Use	People Who Care (Existence)	Flora	Flora Community	Non-UseFlora	People Who Care (Existence)Flora Community	23	20	18
Non-Use	People Who Care (Existence)	Flora	Flora in General	Non-UseFlora	People Who Care (Existence)Flora in General	35	24	29
Non-Use	People Who Care (Existence)	Flora	Keystone Flora	Non-UseFlora	People Who Care (Existence)Keystone Flora	1	1	0
Non-Use	People Who Care (Existence)	Flora	Pest/Invasive Flora	Non-UseFlora	People Who Care (Existence)Pest/Invasive Flora	16	6	11
Non-Use	People Who Care (Existence)	Flora	Rare Flora	Non-UseFlora	People Who Care (Existence)Rare Flora	25	20	11
Non-Use	People Who Care (Existence)	Fungi	Pest/Invasive Fungi	Non-UseFungi	People Who Care (Existence)Pest/Invasive Fungi	0	0	0
Non-Use	People Who Care (Existence)	Other Natural Components	Fiber Material Quality	Non-UseOther Natural Components	People Who Care (Existence)Fiber Material Quality	0	0	0
Non-Use	People Who Care (Existence)	Other Natural Components	Fiber Material Quantity	Non-UseOther Natural Components	People Who Care (Existence)Fiber Material Quantity	3	5	4
Non-Use	People Who Care (Existence)	Other Natural Components	Fuel Quantity	Non-UseOther Natural Components	People Who Care (Existence)Fuel Quantity	5	1	2
Non-Use	People Who Care (Existence)	Other Natural Components	Mineral/Chemical Quality	Non-UseOther Natural Components	People Who Care (Existence)Mineral/Chemical Quality	5	0	0
Non-Use	People Who Care (Existence)	Other Natural Components	Mineral/Chemical Quantity	Non-UseOther Natural Components	People Who Care (Existence)Mineral/Chemical Quantity	11	12	8
Non-Use	People Who Care (Existence)	Other Natural Components	Natural Materials (Sand/Rock) in General	Non-UseOther Natural Components	People Who Care (Existence)Natural Materials (Sand/Rock) in General	5	2	0
Non-Use	People Who Care (Existence)	Other Natural Components	Ornamental Natural Materials (Shells/Bone)	Non-UseOther Natural Components	People Who Care (Existence)Ornamental Natural Materials (Shells/Bone)	14	9	9
Non-Use	People Who Care (Existence)	Regulating or Buffering	Air Quality & Atmospheric Regulation	Non-UseRegulating or Buffering	People Who Care (Existence)Air Quality & Atmospheric Regulation	4	7	7
Non-Use	People Who Care (Existence)	Regulating or Buffering	Climate & Carbon Regulation	Non-UseRegulating or Buffering	People Who Care (Existence)Climate & Carbon Regulation	13	8	11
Non-Use	People Who Care (Existence)	Regulating or Buffering	Regulating Services in General	Non-UseRegulating or Buffering	People Who Care (Existence)Regulating Services in General	39	32	30
Non-Use	People Who Care (Existence)	Regulating or Buffering	Soil & Sediment Regulation	Non-UseRegulating or Buffering	People Who Care (Existence)Soil & Sediment Regulation	23	19	17
Non-Use	People Who Care (Existence)	Regulating or Buffering	Water Quality Regulation (Nutrients & Retention)	Non-UseRegulating or Buffering	People Who Care (Existence)Water Quality Regulation (Nutrients & Retention)	39	32	29
Non-Use	People Who Care (Existence)	Soil	Soil in General	Non-UseSoil	People Who Care (Existence)Soil in General	9	9	10
Non-Use	People Who Care (Existence)	Soil	Soil Quality	Non-UseSoil	People Who Care (Existence)Soil Quality	13	9	7
Non-Use	People Who Care (Existence)	Soil	Soil Quantity	Non-UseSoil	People Who Care (Existence)Soil Quantity	11	10	11
Non-Use	People Who Care (Existence)	Soil	Substrate Quality	Non-UseSoil	People Who Care (Existence)Substrate Quality	2	0	2
Non-Use	People Who Care (Existence)	Soil	Substrate Quantity	Non-UseSoil	People Who Care (Existence)Substrate Quantity	5	3	10
Non-Use	People Who Care (Existence)	Water	Water in General	Non-UseWater	People Who Care (Existence)Water in General	30	26	22
Non-Use	People Who Care (Existence)	Water	Water Movement/Navigability	Non-UseWater	People Who Care (Existence)Water Movement/Navigability	28	25	27
Non-Use	People Who Care (Existence)	Water	Water Quality	Non-UseWater	People Who Care (Existence)Water Quality	32	25	20
Non-Use	People Who Care (Existence)	Water	Water Quantity	Non-UseWater	People Who Care (Existence)Water Quantity	32	29	24
Non-Use	People Who Care (Option/Bequest)	Atmosphere	Air Quality	Non-UseAtmosphere	People Who Care (Option/Bequest)Air Quality	0	0	0
Non-Use	People Who Care (Option/Bequest)	Atmosphere	Atmosphere/Weather in General	Non-UseAtmosphere	People Who Care (Option/Bequest)Atmosphere/Weather in General	0	1	1
Non-Use	People Who Care (Option/Bequest)	Atmosphere	Precipitation	Non-UseAtmosphere	People Who Care (Option/Bequest)Precipitation	0	0	0
Non-Use	People Who Care (Option/Bequest)	Atmosphere	Sunlight	Non-UseAtmosphere	People Who Care (Option/Bequest)Sunlight	0	0	0
Non-Use	People Who Care (Option/Bequest)	Atmosphere	Temperature	Non-UseAtmosphere	People Who Care (Option/Bequest)Temperature	1	0	0
Non-Use	People Who Care (Option/Bequest)	Atmosphere	Wind Strength & Speed	Non-UseAtmosphere	People Who Care (Option/Bequest)Wind Strength & Speed	0	0	0
Non-Use	People Who Care (Option/Bequest)	Composite	Aesthetic Open Space	Non-UseComposite	People Who Care (Option/Bequest)Aesthetic Open Space	5	0	4
Non-Use	People Who Care (Option/Bequest)	Composite	Aesthetic Sounds & Scents	Non-UseComposite	People Who Care (Option/Bequest)Aesthetic Sounds & Scents	0	0	0
Non-Use	People Who Care (Option/Bequest)	Composite	Aesthetic Viewscapes	Non-UseComposite	People Who Care (Option/Bequest)Aesthetic Viewscapes	1	2	0
Non-Use	People Who Care (Option/Bequest)	Composite	Multiple Ecosystem Components in General	Non-UseComposite	People Who Care (Option/Bequest)Multiple Ecosystem Components in General	10	12	3
Non-Use	People Who Care (Option/Bequest)	Composite	Naturalness	Non-UseComposite	People Who Care (Option/Bequest)Naturalness	38	33	26
Non-Use	People Who Care (Option/Bequest)	Composite	Open Land for Development	Non-UseComposite	People Who Care (Option/Bequest)Open Land for Development	17	11	11
Non-Use	People Who Care (Option/Bequest)	Extreme Events	Risk of Earthquakes and Landslides	Non-UseExtreme Events	People Who Care (Option/Bequest)Risk of Earthquakes and Landslides	0	0	0
Non-Use	People Who Care (Option/Bequest)	Extreme Events	Risk of Extreme Events in General	Non-UseExtreme Events	People Who Care (Option/Bequest)Risk of Extreme Events in General	1	0	0
Non-Use	People Who Care (Option/Bequest)	Extreme Events	Risk of Extreme Weather Events	Non-UseExtreme Events	People Who Care (Option/Bequest)Risk of Extreme Weather Events	3	9	0
Non-Use	People Who Care (Option/Bequest)	Extreme Events	Risk of Fire	Non-UseExtreme Events	People Who Care (Option/Bequest)Risk of Fire	0	0	0
Non-Use	People Who Care (Option/Bequest)	Extreme Events	Risk of Flooding	Non-UseExtreme Events	People Who Care (Option/Bequest)Risk of Flooding	19	21	6
Non-Use	People Who Care (Option/Bequest)	Fauna	Bait Fauna	Non-UseFauna	People Who Care (Option/Bequest)Bait Fauna	1	0	0
Non-Use	People Who Care (Option/Bequest)	Fauna	Charismatic Fauna	Non-UseFauna	People Who Care (Option/Bequest)Charismatic Fauna	4	5	4
Non-Use	People Who Care (Option/Bequest)	Fauna	Commercially Important Fauna	Non-UseFauna	People Who Care (Option/Bequest)Commercially Important Fauna	6	8	4
Non-Use	People Who Care (Option/Bequest)	Fauna	Edible Fauna	Non-UseFauna	People Who Care (Option/Bequest)Edible Fauna	7	10	5
Non-Use	People Who Care (Option/Bequest)	Fauna	Fauna Community	Non-UseFauna	People Who Care (Option/Bequest)Fauna Community	10	5	4
Non-Use	People Who Care (Option/Bequest)	Fauna	Fauna for Fur/Hide/Trophy	Non-UseFauna	People Who Care (Option/Bequest)Fauna for Fur/Hide/Trophy	0	1	0
Non-Use	People Who Care (Option/Bequest)	Fauna	Fauna in General	Non-UseFauna	People Who Care (Option/Bequest)Fauna in General	20	15	15
Non-Use	People Who Care (Option/Bequest)	Fauna	Keystone Fauna	Non-UseFauna	People Who Care (Option/Bequest)Keystone Fauna	0	0	0
Non-Use	People Who Care (Option/Bequest)	Fauna	Medicinal Fauna	Non-UseFauna	People Who Care (Option/Bequest)Medicinal Fauna	0	0	0
Non-Use	People Who Care (Option/Bequest)	Fauna	Pest/Invasive Fauna	Non-UseFauna	People Who Care (Option/Bequest)Pest/Invasive Fauna	0	0	3
Non-Use	People Who Care (Option/Bequest)	Fauna	Pollinating Fauna	Non-UseFauna	People Who Care (Option/Bequest)Pollinating Fauna	0	1	0
Non-Use	People Who Care (Option/Bequest)	Fauna	Rare Fauna	Non-UseFauna	People Who Care (Option/Bequest)Rare Fauna	3	3	0
Non-Use	People Who Care (Option/Bequest)	Fauna	Spiritually/Culturally Important Fauna	Non-UseFauna	People Who Care (Option/Bequest)Spiritually/Culturally Important Fauna	10	5	8
Non-Use	People Who Care (Option/Bequest)	Flora	Charismatic Flora	Non-UseFlora	People Who Care (Option/Bequest)Charismatic Flora	5	7	1
Non-Use	People Who Care (Option/Bequest)	Flora	Commercially Important Flora	Non-UseFlora	People Who Care (Option/Bequest)Commercially Important Flora	6	6	1
Non-Use	People Who Care (Option/Bequest)	Flora	Culturally Important Flora	Non-UseFlora	People Who Care (Option/Bequest)Culturally Important Flora	8	4	3
Non-Use	People Who Care (Option/Bequest)	Flora	Edible Flora	Non-UseFlora	People Who Care (Option/Bequest)Edible Flora	1	0	0
Non-Use	People Who Care (Option/Bequest)	Flora	Flora Community	Non-UseFlora	People Who Care (Option/Bequest)Flora Community	9	2	3
Non-Use	People Who Care (Option/Bequest)	Flora	Flora in General	Non-UseFlora	People Who Care (Option/Bequest)Flora in General	11	8	8
Non-Use	People Who Care (Option/Bequest)	Flora	Keystone Flora	Non-UseFlora	People Who Care (Option/Bequest)Keystone Flora	0	0	0
Non-Use	People Who Care (Option/Bequest)	Flora	Pest/Invasive Flora	Non-UseFlora	People Who Care (Option/Bequest)Pest/Invasive Flora	3	1	1
Non-Use	People Who Care (Option/Bequest)	Flora	Rare Flora	Non-UseFlora	People Who Care (Option/Bequest)Rare Flora	3	1	0
Non-Use	People Who Care (Option/Bequest)	Fungi	Pest/Invasive Fungi	Non-UseFungi	People Who Care (Option/Bequest)Pest/Invasive Fungi	0	0	0
Non-Use	People Who Care (Option/Bequest)	Other Natural Components	Fiber Material Quality	Non-UseOther Natural Components	People Who Care (Option/Bequest)Fiber Material Quality	0	0	0
Non-Use	People Who Care (Option/Bequest)	Other Natural Components	Fiber Material Quantity	Non-UseOther Natural Components	People Who Care (Option/Bequest)Fiber Material Quantity	1	0	0
Non-Use	People Who Care (Option/Bequest)	Other Natural Components	Fuel Quantity	Non-UseOther Natural Components	People Who Care (Option/Bequest)Fuel Quantity	0	0	0
Non-Use	People Who Care (Option/Bequest)	Other Natural Components	Mineral/Chemical Quality	Non-UseOther Natural Components	People Who Care (Option/Bequest)Mineral/Chemical Quality	0	0	0
Non-Use	People Who Care (Option/Bequest)	Other Natural Components	Mineral/Chemical Quantity	Non-UseOther Natural Components	People Who Care (Option/Bequest)Mineral/Chemical Quantity	0	2	0
Non-Use	People Who Care (Option/Bequest)	Other Natural Components	Natural Materials (Sand/Rock) in General	Non-UseOther Natural Components	People Who Care (Option/Bequest)Natural Materials (Sand/Rock) in General	0	0	0
Non-Use	People Who Care (Option/Bequest)	Other Natural Components	Ornamental Natural Materials (Shells/Bone)	Non-UseOther Natural Components	People Who Care (Option/Bequest)Ornamental Natural Materials (Shells/Bone)	5	4	1
Non-Use	People Who Care (Option/Bequest)	Regulating or Buffering	Air Quality & Atmospheric Regulation	Non-UseRegulating or Buffering	People Who Care (Option/Bequest)Air Quality & Atmospheric Regulation	2	3	0
Non-Use	People Who Care (Option/Bequest)	Regulating or Buffering	Climate & Carbon Regulation	Non-UseRegulating or Buffering	People Who Care (Option/Bequest)Climate & Carbon Regulation	2	1	2
Non-Use	People Who Care (Option/Bequest)	Regulating or Buffering	Regulating Services in General	Non-UseRegulating or Buffering	People Who Care (Option/Bequest)Regulating Services in General	25	17	10
Non-Use	People Who Care (Option/Bequest)	Regulating or Buffering	Soil & Sediment Regulation	Non-UseRegulating or Buffering	People Who Care (Option/Bequest)Soil & Sediment Regulation	9	5	5
Non-Use	People Who Care (Option/Bequest)	Regulating or Buffering	Water Quality Regulation (Nutrients & Retention)	Non-UseRegulating or Buffering	People Who Care (Option/Bequest)Water Quality Regulation (Nutrients & Retention)	15	11	8
Non-Use	People Who Care (Option/Bequest)	Soil	Soil in General	Non-UseSoil	People Who Care (Option/Bequest)Soil in General	1	2	1
Non-Use	People Who Care (Option/Bequest)	Soil	Soil Quality	Non-UseSoil	People Who Care (Option/Bequest)Soil Quality	0	1	1
Non-Use	People Who Care (Option/Bequest)	Soil	Soil Quantity	Non-UseSoil	People Who Care (Option/Bequest)Soil Quantity	0	1	3
Non-Use	People Who Care (Option/Bequest)	Soil	Substrate Quality	Non-UseSoil	People Who Care (Option/Bequest)Substrate Quality	0	0	0
Non-Use	People Who Care (Option/Bequest)	Soil	Substrate Quantity	Non-UseSoil	People Who Care (Option/Bequest)Substrate Quantity	2	0	0
Non-Use	People Who Care (Option/Bequest)	Water	Water in General	Non-UseWater	People Who Care (Option/Bequest)Water in General	9	7	1
Non-Use	People Who Care (Option/Bequest)	Water	Water Movement/Navigability	Non-UseWater	People Who Care (Option/Bequest)Water Movement/Navigability	6	7	6
Non-Use	People Who Care (Option/Bequest)	Water	Water Quality	Non-UseWater	People Who Care (Option/Bequest)Water Quality	8	8	1
Non-Use	People Who Care (Option/Bequest)	Water	Water Quantity	Non-UseWater	People Who Care (Option/Bequest)Water Quantity	9	13	7
Recreational	Experiencers/Viewers	Atmosphere	Air Quality	RecreationalAtmosphere	Experiencers/ViewersAir Quality	3	1	1
Recreational	Experiencers/Viewers	Atmosphere	Atmosphere/Weather in General	RecreationalAtmosphere	Experiencers/ViewersAtmosphere/Weather in General	3	2	3
Recreational	Experiencers/Viewers	Atmosphere	Precipitation	RecreationalAtmosphere	Experiencers/ViewersPrecipitation	0	0	1
Recreational	Experiencers/Viewers	Atmosphere	Sunlight	RecreationalAtmosphere	Experiencers/ViewersSunlight	0	0	0
Recreational	Experiencers/Viewers	Atmosphere	Temperature	RecreationalAtmosphere	Experiencers/ViewersTemperature	0	0	0
Recreational	Experiencers/Viewers	Atmosphere	Wind Strength & Speed	RecreationalAtmosphere	Experiencers/ViewersWind Strength & Speed	0	3	0
Recreational	Experiencers/Viewers	Composite	Aesthetic Open Space	RecreationalComposite	Experiencers/ViewersAesthetic Open Space	9	3	5
Recreational	Experiencers/Viewers	Composite	Aesthetic Sounds & Scents	RecreationalComposite	Experiencers/ViewersAesthetic Sounds & Scents	4	4	4
Recreational	Experiencers/Viewers	Composite	Aesthetic Viewscapes	RecreationalComposite	Experiencers/ViewersAesthetic Viewscapes	29	18	24
Recreational	Experiencers/Viewers	Composite	Multiple Ecosystem Components in General	RecreationalComposite	Experiencers/ViewersMultiple Ecosystem Components in General	3	4	3
Recreational	Experiencers/Viewers	Composite	Naturalness	RecreationalComposite	Experiencers/ViewersNaturalness	36	31	29
Recreational	Experiencers/Viewers	Composite	Open Land for Development	RecreationalComposite	Experiencers/ViewersOpen Land for Development	13	8	10
Recreational	Experiencers/Viewers	Extreme Events	Risk of Earthquakes and Landslides	RecreationalExtreme Events	Experiencers/ViewersRisk of Earthquakes and Landslides	0	0	0
Recreational	Experiencers/Viewers	Extreme Events	Risk of Extreme Events in General	RecreationalExtreme Events	Experiencers/ViewersRisk of Extreme Events in General	0	0	0
Recreational	Experiencers/Viewers	Extreme Events	Risk of Extreme Weather Events	RecreationalExtreme Events	Experiencers/ViewersRisk of Extreme Weather Events	5	2	1
Recreational	Experiencers/Viewers	Extreme Events	Risk of Fire	RecreationalExtreme Events	Experiencers/ViewersRisk of Fire	0	1	1
Recreational	Experiencers/Viewers	Extreme Events	Risk of Flooding	RecreationalExtreme Events	Experiencers/ViewersRisk of Flooding	17	8	9
Recreational	Experiencers/Viewers	Fauna	Bait Fauna	RecreationalFauna	Experiencers/ViewersBait Fauna	1	1	0
Recreational	Experiencers/Viewers	Fauna	Charismatic Fauna	RecreationalFauna	Experiencers/ViewersCharismatic Fauna	20	18	15
Recreational	Experiencers/Viewers	Fauna	Commercially Important Fauna	RecreationalFauna	Experiencers/ViewersCommercially Important Fauna	10	15	4
Recreational	Experiencers/Viewers	Fauna	Edible Fauna	RecreationalFauna	Experiencers/ViewersEdible Fauna	12	12	8
Recreational	Experiencers/Viewers	Fauna	Fauna Community	RecreationalFauna	Experiencers/ViewersFauna Community	9	14	4
Recreational	Experiencers/Viewers	Fauna	Fauna for Fur/Hide/Trophy	RecreationalFauna	Experiencers/ViewersFauna for Fur/Hide/Trophy	0	1	1
Recreational	Experiencers/Viewers	Fauna	Fauna in General	RecreationalFauna	Experiencers/ViewersFauna in General	22	23	16
Recreational	Experiencers/Viewers	Fauna	Keystone Fauna	RecreationalFauna	Experiencers/ViewersKeystone Fauna	0	0	0
Recreational	Experiencers/Viewers	Fauna	Medicinal Fauna	RecreationalFauna	Experiencers/ViewersMedicinal Fauna	0	0	0
Recreational	Experiencers/Viewers	Fauna	Pest/Invasive Fauna	RecreationalFauna	Experiencers/ViewersPest/Invasive Fauna	1	0	3
Recreational	Experiencers/Viewers	Fauna	Pollinating Fauna	RecreationalFauna	Experiencers/ViewersPollinating Fauna	1	1	0
Recreational	Experiencers/Viewers	Fauna	Rare Fauna	RecreationalFauna	Experiencers/ViewersRare Fauna	3	4	3
Recreational	Experiencers/Viewers	Fauna	Spiritually/Culturally Important Fauna	RecreationalFauna	Experiencers/ViewersSpiritually/Culturally Important Fauna	3	2	6
Recreational	Experiencers/Viewers	Flora	Charismatic Flora	RecreationalFlora	Experiencers/ViewersCharismatic Flora	15	11	10
Recreational	Experiencers/Viewers	Flora	Commercially Important Flora	RecreationalFlora	Experiencers/ViewersCommercially Important Flora	6	5	3
Recreational	Experiencers/Viewers	Flora	Culturally Important Flora	RecreationalFlora	Experiencers/ViewersCulturally Important Flora	5	3	0
Recreational	Experiencers/Viewers	Flora	Edible Flora	RecreationalFlora	Experiencers/ViewersEdible Flora	2	0	0
Recreational	Experiencers/Viewers	Flora	Flora Community	RecreationalFlora	Experiencers/ViewersFlora Community	8	8	4
Recreational	Experiencers/Viewers	Flora	Flora in General	RecreationalFlora	Experiencers/ViewersFlora in General	17	9	12
Recreational	Experiencers/Viewers	Flora	Keystone Flora	RecreationalFlora	Experiencers/ViewersKeystone Flora	0	0	0
Recreational	Experiencers/Viewers	Flora	Pest/Invasive Flora	RecreationalFlora	Experiencers/ViewersPest/Invasive Flora	5	1	4
Recreational	Experiencers/Viewers	Flora	Rare Flora	RecreationalFlora	Experiencers/ViewersRare Flora	2	1	1
Recreational	Experiencers/Viewers	Fungi	Pest/Invasive Fungi	RecreationalFungi	Experiencers/ViewersPest/Invasive Fungi	0	0	0
Recreational	Experiencers/Viewers	Other Natural Components	Fiber Material Quality	RecreationalOther Natural Components	Experiencers/ViewersFiber Material Quality	0	0	0
Recreational	Experiencers/Viewers	Other Natural Components	Fiber Material Quantity	RecreationalOther Natural Components	Experiencers/ViewersFiber Material Quantity	2	0	2
Recreational	Experiencers/Viewers	Other Natural Components	Fuel Quantity	RecreationalOther Natural Components	Experiencers/ViewersFuel Quantity	0	0	0
Recreational	Experiencers/Viewers	Other Natural Components	Mineral/Chemical Quality	RecreationalOther Natural Components	Experiencers/ViewersMineral/Chemical Quality	0	0	0
Recreational	Experiencers/Viewers	Other Natural Components	Mineral/Chemical Quantity	RecreationalOther Natural Components	Experiencers/ViewersMineral/Chemical Quantity	0	1	1
Recreational	Experiencers/Viewers	Other Natural Components	Natural Materials (Sand/Rock) in General	RecreationalOther Natural Components	Experiencers/ViewersNatural Materials (Sand/Rock) in General	2	0	1
Recreational	Experiencers/Viewers	Other Natural Components	Ornamental Natural Materials (Shells/Bone)	RecreationalOther Natural Components	Experiencers/ViewersOrnamental Natural Materials (Shells/Bone)	6	3	5
Recreational	Experiencers/Viewers	Regulating or Buffering	Air Quality & Atmospheric Regulation	RecreationalRegulating or Buffering	Experiencers/ViewersAir Quality & Atmospheric Regulation	3	2	4
Recreational	Experiencers/Viewers	Regulating or Buffering	Climate & Carbon Regulation	RecreationalRegulating or Buffering	Experiencers/ViewersClimate & Carbon Regulation	2	1	3
Recreational	Experiencers/Viewers	Regulating or Buffering	Regulating Services in General	RecreationalRegulating or Buffering	Experiencers/ViewersRegulating Services in General	23	8	11
Recreational	Experiencers/Viewers	Regulating or Buffering	Soil & Sediment Regulation	RecreationalRegulating or Buffering	Experiencers/ViewersSoil & Sediment Regulation	9	2	7
Recreational	Experiencers/Viewers	Regulating or Buffering	Water Quality Regulation (Nutrients & Retention)	RecreationalRegulating or Buffering	Experiencers/ViewersWater Quality Regulation (Nutrients & Retention)	15	11	14
Recreational	Experiencers/Viewers	Soil	Soil in General	RecreationalSoil	Experiencers/ViewersSoil in General	1	1	2
Recreational	Experiencers/Viewers	Soil	Soil Quality	RecreationalSoil	Experiencers/ViewersSoil Quality	4	2	3
Recreational	Experiencers/Viewers	Soil	Soil Quantity	RecreationalSoil	Experiencers/ViewersSoil Quantity	3	1	4
Recreational	Experiencers/Viewers	Soil	Substrate Quality	RecreationalSoil	Experiencers/ViewersSubstrate Quality	0	0	0
Recreational	Experiencers/Viewers	Soil	Substrate Quantity	RecreationalSoil	Experiencers/ViewersSubstrate Quantity	1	1	1
Recreational	Experiencers/Viewers	Water	Water in General	RecreationalWater	Experiencers/ViewersWater in General	12	9	8
Recreational	Experiencers/Viewers	Water	Water Movement/Navigability	RecreationalWater	Experiencers/ViewersWater Movement/Navigability	20	19	24
Recreational	Experiencers/Viewers	Water	Water Quality	RecreationalWater	Experiencers/ViewersWater Quality	8	9	8
Recreational	Experiencers/Viewers	Water	Water Quantity	RecreationalWater	Experiencers/ViewersWater Quantity	11	9	8
Recreational	Food Pickers/Gatherers	Atmosphere	Air Quality	RecreationalAtmosphere	Food Pickers/GatherersAir Quality	0	0	0
Recreational	Food Pickers/Gatherers	Atmosphere	Atmosphere/Weather in General	RecreationalAtmosphere	Food Pickers/GatherersAtmosphere/Weather in General	0	1	1
Recreational	Food Pickers/Gatherers	Atmosphere	Precipitation	RecreationalAtmosphere	Food Pickers/GatherersPrecipitation	0	0	0
Recreational	Food Pickers/Gatherers	Atmosphere	Sunlight	RecreationalAtmosphere	Food Pickers/GatherersSunlight	0	0	0
Recreational	Food Pickers/Gatherers	Atmosphere	Temperature	RecreationalAtmosphere	Food Pickers/GatherersTemperature	0	0	0
Recreational	Food Pickers/Gatherers	Atmosphere	Wind Strength & Speed	RecreationalAtmosphere	Food Pickers/GatherersWind Strength & Speed	0	0	0
Recreational	Food Pickers/Gatherers	Composite	Aesthetic Open Space	RecreationalComposite	Food Pickers/GatherersAesthetic Open Space	0	0	0
Recreational	Food Pickers/Gatherers	Composite	Aesthetic Sounds & Scents	RecreationalComposite	Food Pickers/GatherersAesthetic Sounds & Scents	0	0	0
Recreational	Food Pickers/Gatherers	Composite	Aesthetic Viewscapes	RecreationalComposite	Food Pickers/GatherersAesthetic Viewscapes	1	0	3
Recreational	Food Pickers/Gatherers	Composite	Multiple Ecosystem Components in General	RecreationalComposite	Food Pickers/GatherersMultiple Ecosystem Components in General	0	0	0
Recreational	Food Pickers/Gatherers	Composite	Naturalness	RecreationalComposite	Food Pickers/GatherersNaturalness	4	12	4
Recreational	Food Pickers/Gatherers	Composite	Open Land for Development	RecreationalComposite	Food Pickers/GatherersOpen Land for Development	1	1	1
Recreational	Food Pickers/Gatherers	Extreme Events	Risk of Earthquakes and Landslides	RecreationalExtreme Events	Food Pickers/GatherersRisk of Earthquakes and Landslides	0	0	0
Recreational	Food Pickers/Gatherers	Extreme Events	Risk of Extreme Events in General	RecreationalExtreme Events	Food Pickers/GatherersRisk of Extreme Events in General	0	0	0
Recreational	Food Pickers/Gatherers	Extreme Events	Risk of Extreme Weather Events	RecreationalExtreme Events	Food Pickers/GatherersRisk of Extreme Weather Events	0	2	0
Recreational	Food Pickers/Gatherers	Extreme Events	Risk of Fire	RecreationalExtreme Events	Food Pickers/GatherersRisk of Fire	0	0	0
Recreational	Food Pickers/Gatherers	Extreme Events	Risk of Flooding	RecreationalExtreme Events	Food Pickers/GatherersRisk of Flooding	0	4	1
Recreational	Food Pickers/Gatherers	Fauna	Bait Fauna	RecreationalFauna	Food Pickers/GatherersBait Fauna	0	0	0
Recreational	Food Pickers/Gatherers	Fauna	Charismatic Fauna	RecreationalFauna	Food Pickers/GatherersCharismatic Fauna	1	4	4
Recreational	Food Pickers/Gatherers	Fauna	Commercially Important Fauna	RecreationalFauna	Food Pickers/GatherersCommercially Important Fauna	5	7	0
Recreational	Food Pickers/Gatherers	Fauna	Edible Fauna	RecreationalFauna	Food Pickers/GatherersEdible Fauna	4	14	6
Recreational	Food Pickers/Gatherers	Fauna	Fauna Community	RecreationalFauna	Food Pickers/GatherersFauna Community	0	4	2
Recreational	Food Pickers/Gatherers	Fauna	Fauna for Fur/Hide/Trophy	RecreationalFauna	Food Pickers/GatherersFauna for Fur/Hide/Trophy	0	0	0
Recreational	Food Pickers/Gatherers	Fauna	Fauna in General	RecreationalFauna	Food Pickers/GatherersFauna in General	5	6	2
Recreational	Food Pickers/Gatherers	Fauna	Keystone Fauna	RecreationalFauna	Food Pickers/GatherersKeystone Fauna	0	1	0
Recreational	Food Pickers/Gatherers	Fauna	Medicinal Fauna	RecreationalFauna	Food Pickers/GatherersMedicinal Fauna	0	0	0
Recreational	Food Pickers/Gatherers	Fauna	Pest/Invasive Fauna	RecreationalFauna	Food Pickers/GatherersPest/Invasive Fauna	0	0	1
Recreational	Food Pickers/Gatherers	Fauna	Pollinating Fauna	RecreationalFauna	Food Pickers/GatherersPollinating Fauna	1	0	0
Recreational	Food Pickers/Gatherers	Fauna	Rare Fauna	RecreationalFauna	Food Pickers/GatherersRare Fauna	0	2	1
Recreational	Food Pickers/Gatherers	Fauna	Spiritually/Culturally Important Fauna	RecreationalFauna	Food Pickers/GatherersSpiritually/Culturally Important Fauna	0	0	1
Recreational	Food Pickers/Gatherers	Flora	Charismatic Flora	RecreationalFlora	Food Pickers/GatherersCharismatic Flora	0	1	1
Recreational	Food Pickers/Gatherers	Flora	Commercially Important Flora	RecreationalFlora	Food Pickers/GatherersCommercially Important Flora	0	1	1
Recreational	Food Pickers/Gatherers	Flora	Culturally Important Flora	RecreationalFlora	Food Pickers/GatherersCulturally Important Flora	0	0	0
Recreational	Food Pickers/Gatherers	Flora	Edible Flora	RecreationalFlora	Food Pickers/GatherersEdible Flora	1	0	0
Recreational	Food Pickers/Gatherers	Flora	Flora Community	RecreationalFlora	Food Pickers/GatherersFlora Community	1	2	0
Recreational	Food Pickers/Gatherers	Flora	Flora in General	RecreationalFlora	Food Pickers/GatherersFlora in General	0	3	2
Recreational	Food Pickers/Gatherers	Flora	Keystone Flora	RecreationalFlora	Food Pickers/GatherersKeystone Flora	0	0	0
Recreational	Food Pickers/Gatherers	Flora	Pest/Invasive Flora	RecreationalFlora	Food Pickers/GatherersPest/Invasive Flora	0	0	1
Recreational	Food Pickers/Gatherers	Flora	Rare Flora	RecreationalFlora	Food Pickers/GatherersRare Flora	0	0	0
Recreational	Food Pickers/Gatherers	Fungi	Pest/Invasive Fungi	RecreationalFungi	Food Pickers/GatherersPest/Invasive Fungi	0	0	0
Recreational	Food Pickers/Gatherers	Other Natural Components	Fiber Material Quality	RecreationalOther Natural Components	Food Pickers/GatherersFiber Material Quality	0	0	0
Recreational	Food Pickers/Gatherers	Other Natural Components	Fiber Material Quantity	RecreationalOther Natural Components	Food Pickers/GatherersFiber Material Quantity	0	0	0
Recreational	Food Pickers/Gatherers	Other Natural Components	Fuel Quantity	RecreationalOther Natural Components	Food Pickers/GatherersFuel Quantity	0	0	0
Recreational	Food Pickers/Gatherers	Other Natural Components	Mineral/Chemical Quality	RecreationalOther Natural Components	Food Pickers/GatherersMineral/Chemical Quality	0	0	0
Recreational	Food Pickers/Gatherers	Other Natural Components	Mineral/Chemical Quantity	RecreationalOther Natural Components	Food Pickers/GatherersMineral/Chemical Quantity	0	0	0
Recreational	Food Pickers/Gatherers	Other Natural Components	Natural Materials (Sand/Rock) in General	RecreationalOther Natural Components	Food Pickers/GatherersNatural Materials (Sand/Rock) in General	0	1	0
Recreational	Food Pickers/Gatherers	Other Natural Components	Ornamental Natural Materials (Shells/Bone)	RecreationalOther Natural Components	Food Pickers/GatherersOrnamental Natural Materials (Shells/Bone)	0	0	0
[truncated: 624 more rows]

## Sheet: EEPxBen_Organizations
Beneficiary Class	Beneficiary Subclass	FEGS Class	FEGS Subclass	FEGS_Beneficiary Class	FEGS_Beneficiary Subclass	Federal Agencies	Land Stewards	State and Local Agencies	Wetland Conservation Organizations
Agricultural	Agricultural Processors	Atmosphere	Air Quality	AgriculturalAtmosphere	Agricultural ProcessorsAir Quality	0	0	0	0
Agricultural	Agricultural Processors	Atmosphere	Atmosphere/Weather in General	AgriculturalAtmosphere	Agricultural ProcessorsAtmosphere/Weather in General	0	0	0	0
Agricultural	Agricultural Processors	Atmosphere	Precipitation	AgriculturalAtmosphere	Agricultural ProcessorsPrecipitation	0	0	0	0
Agricultural	Agricultural Processors	Atmosphere	Sunlight	AgriculturalAtmosphere	Agricultural ProcessorsSunlight	0	0	0	0
Agricultural	Agricultural Processors	Atmosphere	Temperature	AgriculturalAtmosphere	Agricultural ProcessorsTemperature	0	0	0	0
Agricultural	Agricultural Processors	Atmosphere	Wind Strength & Speed	AgriculturalAtmosphere	Agricultural ProcessorsWind Strength & Speed	0	0	0	0
Agricultural	Agricultural Processors	Composite	Aesthetic Open Space	AgriculturalComposite	Agricultural ProcessorsAesthetic Open Space	0	0	0	0
Agricultural	Agricultural Processors	Composite	Aesthetic Sounds & Scents	AgriculturalComposite	Agricultural ProcessorsAesthetic Sounds & Scents	0	0	0	0
Agricultural	Agricultural Processors	Composite	Aesthetic Viewscapes	AgriculturalComposite	Agricultural ProcessorsAesthetic Viewscapes	0	0	0	0
Agricultural	Agricultural Processors	Composite	Multiple Ecosystem Components in General	AgriculturalComposite	Agricultural ProcessorsMultiple Ecosystem Components in General	0	1	0	0
Agricultural	Agricultural Processors	Composite	Naturalness	AgriculturalComposite	Agricultural ProcessorsNaturalness	3	2	1	1
Agricultural	Agricultural Processors	Composite	Open Land for Development	AgriculturalComposite	Agricultural ProcessorsOpen Land for Development	4	4	1	1
Agricultural	Agricultural Processors	Extreme Events	Risk of Earthquakes and Landslides	AgriculturalExtreme Events	Agricultural ProcessorsRisk of Earthquakes and Landslides	0	0	0	0
Agricultural	Agricultural Processors	Extreme Events	Risk of Extreme Events in General	AgriculturalExtreme Events	Agricultural ProcessorsRisk of Extreme Events in General	0	0	0	0
Agricultural	Agricultural Processors	Extreme Events	Risk of Extreme Weather Events	AgriculturalExtreme Events	Agricultural ProcessorsRisk of Extreme Weather Events	0	0	0	0
Agricultural	Agricultural Processors	Extreme Events	Risk of Fire	AgriculturalExtreme Events	Agricultural ProcessorsRisk of Fire	0	0	0	0
Agricultural	Agricultural Processors	Extreme Events	Risk of Flooding	AgriculturalExtreme Events	Agricultural ProcessorsRisk of Flooding	0	1	0	0
Agricultural	Agricultural Processors	Fauna	Bait Fauna	AgriculturalFauna	Agricultural ProcessorsBait Fauna	0	0	0	0
Agricultural	Agricultural Processors	Fauna	Charismatic Fauna	AgriculturalFauna	Agricultural ProcessorsCharismatic Fauna	0	2	0	0
Agricultural	Agricultural Processors	Fauna	Commercially Important Fauna	AgriculturalFauna	Agricultural ProcessorsCommercially Important Fauna	0	0	0	0
Agricultural	Agricultural Processors	Fauna	Edible Fauna	AgriculturalFauna	Agricultural ProcessorsEdible Fauna	1	7	0	0
Agricultural	Agricultural Processors	Fauna	Fauna Community	AgriculturalFauna	Agricultural ProcessorsFauna Community	0	3	0	0
Agricultural	Agricultural Processors	Fauna	Fauna for Fur/Hide/Trophy	AgriculturalFauna	Agricultural ProcessorsFauna for Fur/Hide/Trophy	0	0	0	0
Agricultural	Agricultural Processors	Fauna	Fauna in General	AgriculturalFauna	Agricultural ProcessorsFauna in General	2	4	2	0
Agricultural	Agricultural Processors	Fauna	Keystone Fauna	AgriculturalFauna	Agricultural ProcessorsKeystone Fauna	0	0	0	0
Agricultural	Agricultural Processors	Fauna	Medicinal Fauna	AgriculturalFauna	Agricultural ProcessorsMedicinal Fauna	0	0	0	0
Agricultural	Agricultural Processors	Fauna	Pest/Invasive Fauna	AgriculturalFauna	Agricultural ProcessorsPest/Invasive Fauna	0	1	0	0
Agricultural	Agricultural Processors	Fauna	Pollinating Fauna	AgriculturalFauna	Agricultural ProcessorsPollinating Fauna	0	0	0	0
Agricultural	Agricultural Processors	Fauna	Rare Fauna	AgriculturalFauna	Agricultural ProcessorsRare Fauna	0	0	0	0
Agricultural	Agricultural Processors	Fauna	Spiritually/Culturally Important Fauna	AgriculturalFauna	Agricultural ProcessorsSpiritually/Culturally Important Fauna	0	0	0	0
Agricultural	Agricultural Processors	Flora	Charismatic Flora	AgriculturalFlora	Agricultural ProcessorsCharismatic Flora	0	2	0	0
Agricultural	Agricultural Processors	Flora	Commercially Important Flora	AgriculturalFlora	Agricultural ProcessorsCommercially Important Flora	0	1	0	0
Agricultural	Agricultural Processors	Flora	Culturally Important Flora	AgriculturalFlora	Agricultural ProcessorsCulturally Important Flora	0	0	0	0
Agricultural	Agricultural Processors	Flora	Edible Flora	AgriculturalFlora	Agricultural ProcessorsEdible Flora	0	2	0	0
Agricultural	Agricultural Processors	Flora	Flora Community	AgriculturalFlora	Agricultural ProcessorsFlora Community	0	0	0	0
Agricultural	Agricultural Processors	Flora	Flora in General	AgriculturalFlora	Agricultural ProcessorsFlora in General	1	2	1	0
Agricultural	Agricultural Processors	Flora	Keystone Flora	AgriculturalFlora	Agricultural ProcessorsKeystone Flora	0	0	0	0
Agricultural	Agricultural Processors	Flora	Pest/Invasive Flora	AgriculturalFlora	Agricultural ProcessorsPest/Invasive Flora	0	1	0	0
Agricultural	Agricultural Processors	Flora	Rare Flora	AgriculturalFlora	Agricultural ProcessorsRare Flora	0	0	0	0
Agricultural	Agricultural Processors	Fungi	Pest/Invasive Fungi	AgriculturalFungi	Agricultural ProcessorsPest/Invasive Fungi	0	0	0	0
Agricultural	Agricultural Processors	Other Natural Components	Fiber Material Quality	AgriculturalOther Natural Components	Agricultural ProcessorsFiber Material Quality	0	0	0	0
Agricultural	Agricultural Processors	Other Natural Components	Fiber Material Quantity	AgriculturalOther Natural Components	Agricultural ProcessorsFiber Material Quantity	1	1	0	0
Agricultural	Agricultural Processors	Other Natural Components	Fuel Quantity	AgriculturalOther Natural Components	Agricultural ProcessorsFuel Quantity	0	0	0	0
Agricultural	Agricultural Processors	Other Natural Components	Mineral/Chemical Quality	AgriculturalOther Natural Components	Agricultural ProcessorsMineral/Chemical Quality	0	0	0	0
Agricultural	Agricultural Processors	Other Natural Components	Mineral/Chemical Quantity	AgriculturalOther Natural Components	Agricultural ProcessorsMineral/Chemical Quantity	0	0	0	0
Agricultural	Agricultural Processors	Other Natural Components	Natural Materials (Sand/Rock) in General	AgriculturalOther Natural Components	Agricultural ProcessorsNatural Materials (Sand/Rock) in General	0	0	0	0
Agricultural	Agricultural Processors	Other Natural Components	Ornamental Natural Materials (Shells/Bone)	AgriculturalOther Natural Components	Agricultural ProcessorsOrnamental Natural Materials (Shells/Bone)	0	0	0	0
Agricultural	Agricultural Processors	Regulating or Buffering	Air Quality & Atmospheric Regulation	AgriculturalRegulating or Buffering	Agricultural ProcessorsAir Quality & Atmospheric Regulation	0	0	0	0
Agricultural	Agricultural Processors	Regulating or Buffering	Climate & Carbon Regulation	AgriculturalRegulating or Buffering	Agricultural ProcessorsClimate & Carbon Regulation	0	0	0	0
Agricultural	Agricultural Processors	Regulating or Buffering	Regulating Services in General	AgriculturalRegulating or Buffering	Agricultural ProcessorsRegulating Services in General	1	1	0	2
Agricultural	Agricultural Processors	Regulating or Buffering	Soil & Sediment Regulation	AgriculturalRegulating or Buffering	Agricultural ProcessorsSoil & Sediment Regulation	1	1	1	0
Agricultural	Agricultural Processors	Regulating or Buffering	Water Quality Regulation (Nutrients & Retention)	AgriculturalRegulating or Buffering	Agricultural ProcessorsWater Quality Regulation (Nutrients & Retention)	1	3	1	0
Agricultural	Agricultural Processors	Soil	Soil in General	AgriculturalSoil	Agricultural ProcessorsSoil in General	0	2	0	0
Agricultural	Agricultural Processors	Soil	Soil Quality	AgriculturalSoil	Agricultural ProcessorsSoil Quality	0	1	0	0
Agricultural	Agricultural Processors	Soil	Soil Quantity	AgriculturalSoil	Agricultural ProcessorsSoil Quantity	1	2	0	0
Agricultural	Agricultural Processors	Soil	Substrate Quality	AgriculturalSoil	Agricultural ProcessorsSubstrate Quality	0	0	0	0
Agricultural	Agricultural Processors	Soil	Substrate Quantity	AgriculturalSoil	Agricultural ProcessorsSubstrate Quantity	0	0	0	0
Agricultural	Agricultural Processors	Water	Water in General	AgriculturalWater	Agricultural ProcessorsWater in General	1	2	0	0
Agricultural	Agricultural Processors	Water	Water Movement/Navigability	AgriculturalWater	Agricultural ProcessorsWater Movement/Navigability	0	1	2	0
Agricultural	Agricultural Processors	Water	Water Quality	AgriculturalWater	Agricultural ProcessorsWater Quality	1	0	0	0
Agricultural	Agricultural Processors	Water	Water Quantity	AgriculturalWater	Agricultural ProcessorsWater Quantity	0	2	0	0
Agricultural	Agriculture in General	Atmosphere	Air Quality	AgriculturalAtmosphere	Agriculture in GeneralAir Quality	0	1	0	1
Agricultural	Agriculture in General	Atmosphere	Atmosphere/Weather in General	AgriculturalAtmosphere	Agriculture in GeneralAtmosphere/Weather in General	0	2	0	0
Agricultural	Agriculture in General	Atmosphere	Precipitation	AgriculturalAtmosphere	Agriculture in GeneralPrecipitation	0	1	0	0
Agricultural	Agriculture in General	Atmosphere	Sunlight	AgriculturalAtmosphere	Agriculture in GeneralSunlight	0	0	0	0
Agricultural	Agriculture in General	Atmosphere	Temperature	AgriculturalAtmosphere	Agriculture in GeneralTemperature	0	0	0	0
Agricultural	Agriculture in General	Atmosphere	Wind Strength & Speed	AgriculturalAtmosphere	Agriculture in GeneralWind Strength & Speed	0	0	0	0
Agricultural	Agriculture in General	Composite	Aesthetic Open Space	AgriculturalComposite	Agriculture in GeneralAesthetic Open Space	1	4	1	0
Agricultural	Agriculture in General	Composite	Aesthetic Sounds & Scents	AgriculturalComposite	Agriculture in GeneralAesthetic Sounds & Scents	0	1	0	0
Agricultural	Agriculture in General	Composite	Aesthetic Viewscapes	AgriculturalComposite	Agriculture in GeneralAesthetic Viewscapes	1	0	1	0
Agricultural	Agriculture in General	Composite	Multiple Ecosystem Components in General	AgriculturalComposite	Agriculture in GeneralMultiple Ecosystem Components in General	3	10	0	2
Agricultural	Agriculture in General	Composite	Naturalness	AgriculturalComposite	Agriculture in GeneralNaturalness	8	30	20	8
Agricultural	Agriculture in General	Composite	Open Land for Development	AgriculturalComposite	Agriculture in GeneralOpen Land for Development	8	23	14	6
Agricultural	Agriculture in General	Extreme Events	Risk of Earthquakes and Landslides	AgriculturalExtreme Events	Agriculture in GeneralRisk of Earthquakes and Landslides	0	0	0	0
Agricultural	Agriculture in General	Extreme Events	Risk of Extreme Events in General	AgriculturalExtreme Events	Agriculture in GeneralRisk of Extreme Events in General	0	0	0	0
Agricultural	Agriculture in General	Extreme Events	Risk of Extreme Weather Events	AgriculturalExtreme Events	Agriculture in GeneralRisk of Extreme Weather Events	1	1	0	1
Agricultural	Agriculture in General	Extreme Events	Risk of Fire	AgriculturalExtreme Events	Agriculture in GeneralRisk of Fire	0	2	0	0
Agricultural	Agriculture in General	Extreme Events	Risk of Flooding	AgriculturalExtreme Events	Agriculture in GeneralRisk of Flooding	2	8	6	3
Agricultural	Agriculture in General	Fauna	Bait Fauna	AgriculturalFauna	Agriculture in GeneralBait Fauna	0	0	0	0
Agricultural	Agriculture in General	Fauna	Charismatic Fauna	AgriculturalFauna	Agriculture in GeneralCharismatic Fauna	1	6	3	0
Agricultural	Agriculture in General	Fauna	Commercially Important Fauna	AgriculturalFauna	Agriculture in GeneralCommercially Important Fauna	2	6	1	0
Agricultural	Agriculture in General	Fauna	Edible Fauna	AgriculturalFauna	Agriculture in GeneralEdible Fauna	2	12	1	1
Agricultural	Agriculture in General	Fauna	Fauna Community	AgriculturalFauna	Agriculture in GeneralFauna Community	2	5	0	0
Agricultural	Agriculture in General	Fauna	Fauna for Fur/Hide/Trophy	AgriculturalFauna	Agriculture in GeneralFauna for Fur/Hide/Trophy	0	0	0	0
Agricultural	Agriculture in General	Fauna	Fauna in General	AgriculturalFauna	Agriculture in GeneralFauna in General	8	23	4	4
Agricultural	Agriculture in General	Fauna	Keystone Fauna	AgriculturalFauna	Agriculture in GeneralKeystone Fauna	0	0	0	0
Agricultural	Agriculture in General	Fauna	Medicinal Fauna	AgriculturalFauna	Agriculture in GeneralMedicinal Fauna	0	2	0	0
Agricultural	Agriculture in General	Fauna	Pest/Invasive Fauna	AgriculturalFauna	Agriculture in GeneralPest/Invasive Fauna	0	5	0	0
Agricultural	Agriculture in General	Fauna	Pollinating Fauna	AgriculturalFauna	Agriculture in GeneralPollinating Fauna	1	0	0	0
Agricultural	Agriculture in General	Fauna	Rare Fauna	AgriculturalFauna	Agriculture in GeneralRare Fauna	1	1	1	0
Agricultural	Agriculture in General	Fauna	Spiritually/Culturally Important Fauna	AgriculturalFauna	Agriculture in GeneralSpiritually/Culturally Important Fauna	0	0	0	0
Agricultural	Agriculture in General	Flora	Charismatic Flora	AgriculturalFlora	Agriculture in GeneralCharismatic Flora	0	1	1	1
Agricultural	Agriculture in General	Flora	Commercially Important Flora	AgriculturalFlora	Agriculture in GeneralCommercially Important Flora	1	5	1	1
Agricultural	Agriculture in General	Flora	Culturally Important Flora	AgriculturalFlora	Agriculture in GeneralCulturally Important Flora	0	1	0	0
Agricultural	Agriculture in General	Flora	Edible Flora	AgriculturalFlora	Agriculture in GeneralEdible Flora	1	4	0	0
Agricultural	Agriculture in General	Flora	Flora Community	AgriculturalFlora	Agriculture in GeneralFlora Community	1	8	0	1
Agricultural	Agriculture in General	Flora	Flora in General	AgriculturalFlora	Agriculture in GeneralFlora in General	2	24	7	2
Agricultural	Agriculture in General	Flora	Keystone Flora	AgriculturalFlora	Agriculture in GeneralKeystone Flora	0	0	0	0
Agricultural	Agriculture in General	Flora	Pest/Invasive Flora	AgriculturalFlora	Agriculture in GeneralPest/Invasive Flora	0	8	1	0
Agricultural	Agriculture in General	Flora	Rare Flora	AgriculturalFlora	Agriculture in GeneralRare Flora	1	3	1	0
Agricultural	Agriculture in General	Fungi	Pest/Invasive Fungi	AgriculturalFungi	Agriculture in GeneralPest/Invasive Fungi	0	0	0	0
Agricultural	Agriculture in General	Other Natural Components	Fiber Material Quality	AgriculturalOther Natural Components	Agriculture in GeneralFiber Material Quality	0	0	0	0
Agricultural	Agriculture in General	Other Natural Components	Fiber Material Quantity	AgriculturalOther Natural Components	Agriculture in GeneralFiber Material Quantity	1	3	1	1
Agricultural	Agriculture in General	Other Natural Components	Fuel Quantity	AgriculturalOther Natural Components	Agriculture in GeneralFuel Quantity	0	3	0	0
Agricultural	Agriculture in General	Other Natural Components	Mineral/Chemical Quality	AgriculturalOther Natural Components	Agriculture in GeneralMineral/Chemical Quality	1	0	0	0
Agricultural	Agriculture in General	Other Natural Components	Mineral/Chemical Quantity	AgriculturalOther Natural Components	Agriculture in GeneralMineral/Chemical Quantity	1	3	0	1
Agricultural	Agriculture in General	Other Natural Components	Natural Materials (Sand/Rock) in General	AgriculturalOther Natural Components	Agriculture in GeneralNatural Materials (Sand/Rock) in General	0	1	0	0
Agricultural	Agriculture in General	Other Natural Components	Ornamental Natural Materials (Shells/Bone)	AgriculturalOther Natural Components	Agriculture in GeneralOrnamental Natural Materials (Shells/Bone)	1	0	0	1
Agricultural	Agriculture in General	Regulating or Buffering	Air Quality & Atmospheric Regulation	AgriculturalRegulating or Buffering	Agriculture in GeneralAir Quality & Atmospheric Regulation	2	1	0	0
Agricultural	Agriculture in General	Regulating or Buffering	Climate & Carbon Regulation	AgriculturalRegulating or Buffering	Agriculture in GeneralClimate & Carbon Regulation	0	1	0	2
Agricultural	Agriculture in General	Regulating or Buffering	Regulating Services in General	AgriculturalRegulating or Buffering	Agriculture in GeneralRegulating Services in General	3	14	10	3
Agricultural	Agriculture in General	Regulating or Buffering	Soil & Sediment Regulation	AgriculturalRegulating or Buffering	Agriculture in GeneralSoil & Sediment Regulation	2	4	3	2
Agricultural	Agriculture in General	Regulating or Buffering	Water Quality Regulation (Nutrients & Retention)	AgriculturalRegulating or Buffering	Agriculture in GeneralWater Quality Regulation (Nutrients & Retention)	5	15	6	5
Agricultural	Agriculture in General	Soil	Soil in General	AgriculturalSoil	Agriculture in GeneralSoil in General	0	1	1	0
Agricultural	Agriculture in General	Soil	Soil Quality	AgriculturalSoil	Agriculture in GeneralSoil Quality	0	5	1	0
Agricultural	Agriculture in General	Soil	Soil Quantity	AgriculturalSoil	Agriculture in GeneralSoil Quantity	0	4	1	1
Agricultural	Agriculture in General	Soil	Substrate Quality	AgriculturalSoil	Agriculture in GeneralSubstrate Quality	0	0	0	0
Agricultural	Agriculture in General	Soil	Substrate Quantity	AgriculturalSoil	Agriculture in GeneralSubstrate Quantity	0	0	0	0
Agricultural	Agriculture in General	Water	Water in General	AgriculturalWater	Agriculture in GeneralWater in General	4	8	5	2
Agricultural	Agriculture in General	Water	Water Movement/Navigability	AgriculturalWater	Agriculture in GeneralWater Movement/Navigability	2	23	4	5
Agricultural	Agriculture in General	Water	Water Quality	AgriculturalWater	Agriculture in GeneralWater Quality	4	13	6	4
Agricultural	Agriculture in General	Water	Water Quantity	AgriculturalWater	Agriculture in GeneralWater Quantity	4	10	5	4
Agricultural	Aquaculturists	Atmosphere	Air Quality	AgriculturalAtmosphere	AquaculturistsAir Quality	0	0	0	0
Agricultural	Aquaculturists	Atmosphere	Atmosphere/Weather in General	AgriculturalAtmosphere	AquaculturistsAtmosphere/Weather in General	0	0	0	0
Agricultural	Aquaculturists	Atmosphere	Precipitation	AgriculturalAtmosphere	AquaculturistsPrecipitation	0	0	0	0
Agricultural	Aquaculturists	Atmosphere	Sunlight	AgriculturalAtmosphere	AquaculturistsSunlight	0	0	0	0
Agricultural	Aquaculturists	Atmosphere	Temperature	AgriculturalAtmosphere	AquaculturistsTemperature	0	0	0	0
Agricultural	Aquaculturists	Atmosphere	Wind Strength & Speed	AgriculturalAtmosphere	AquaculturistsWind Strength & Speed	0	0	0	0
Agricultural	Aquaculturists	Composite	Aesthetic Open Space	AgriculturalComposite	AquaculturistsAesthetic Open Space	1	0	0	0
Agricultural	Aquaculturists	Composite	Aesthetic Sounds & Scents	AgriculturalComposite	AquaculturistsAesthetic Sounds & Scents	0	0	0	0
Agricultural	Aquaculturists	Composite	Aesthetic Viewscapes	AgriculturalComposite	AquaculturistsAesthetic Viewscapes	1	0	0	0
Agricultural	Aquaculturists	Composite	Multiple Ecosystem Components in General	AgriculturalComposite	AquaculturistsMultiple Ecosystem Components in General	1	1	0	0
Agricultural	Aquaculturists	Composite	Naturalness	AgriculturalComposite	AquaculturistsNaturalness	6	9	6	2
Agricultural	Aquaculturists	Composite	Open Land for Development	AgriculturalComposite	AquaculturistsOpen Land for Development	2	1	0	1
Agricultural	Aquaculturists	Extreme Events	Risk of Earthquakes and Landslides	AgriculturalExtreme Events	AquaculturistsRisk of Earthquakes and Landslides	0	0	0	0
Agricultural	Aquaculturists	Extreme Events	Risk of Extreme Events in General	AgriculturalExtreme Events	AquaculturistsRisk of Extreme Events in General	0	0	0	1
Agricultural	Aquaculturists	Extreme Events	Risk of Extreme Weather Events	AgriculturalExtreme Events	AquaculturistsRisk of Extreme Weather Events	0	0	0	0
Agricultural	Aquaculturists	Extreme Events	Risk of Fire	AgriculturalExtreme Events	AquaculturistsRisk of Fire	0	0	0	0
Agricultural	Aquaculturists	Extreme Events	Risk of Flooding	AgriculturalExtreme Events	AquaculturistsRisk of Flooding	0	0	0	0
Agricultural	Aquaculturists	Fauna	Bait Fauna	AgriculturalFauna	AquaculturistsBait Fauna	0	0	0	0
Agricultural	Aquaculturists	Fauna	Charismatic Fauna	AgriculturalFauna	AquaculturistsCharismatic Fauna	3	0	0	0
Agricultural	Aquaculturists	Fauna	Commercially Important Fauna	AgriculturalFauna	AquaculturistsCommercially Important Fauna	3	1	1	1
Agricultural	Aquaculturists	Fauna	Edible Fauna	AgriculturalFauna	AquaculturistsEdible Fauna	6	5	3	2
Agricultural	Aquaculturists	Fauna	Fauna Community	AgriculturalFauna	AquaculturistsFauna Community	0	1	0	0
Agricultural	Aquaculturists	Fauna	Fauna for Fur/Hide/Trophy	AgriculturalFauna	AquaculturistsFauna for Fur/Hide/Trophy	0	0	0	0
Agricultural	Aquaculturists	Fauna	Fauna in General	AgriculturalFauna	AquaculturistsFauna in General	6	25	1	1
Agricultural	Aquaculturists	Fauna	Keystone Fauna	AgriculturalFauna	AquaculturistsKeystone Fauna	0	0	0	0
Agricultural	Aquaculturists	Fauna	Medicinal Fauna	AgriculturalFauna	AquaculturistsMedicinal Fauna	0	0	0	0
Agricultural	Aquaculturists	Fauna	Pest/Invasive Fauna	AgriculturalFauna	AquaculturistsPest/Invasive Fauna	0	0	0	0
Agricultural	Aquaculturists	Fauna	Pollinating Fauna	AgriculturalFauna	AquaculturistsPollinating Fauna	0	0	0	0
Agricultural	Aquaculturists	Fauna	Rare Fauna	AgriculturalFauna	AquaculturistsRare Fauna	0	0	0	0
Agricultural	Aquaculturists	Fauna	Spiritually/Culturally Important Fauna	AgriculturalFauna	AquaculturistsSpiritually/Culturally Important Fauna	1	1	0	1
Agricultural	Aquaculturists	Flora	Charismatic Flora	AgriculturalFlora	AquaculturistsCharismatic Flora	1	0	0	0
Agricultural	Aquaculturists	Flora	Commercially Important Flora	AgriculturalFlora	AquaculturistsCommercially Important Flora	0	1	0	0
Agricultural	Aquaculturists	Flora	Culturally Important Flora	AgriculturalFlora	AquaculturistsCulturally Important Flora	1	0	0	0
Agricultural	Aquaculturists	Flora	Edible Flora	AgriculturalFlora	AquaculturistsEdible Flora	0	0	0	0
Agricultural	Aquaculturists	Flora	Flora Community	AgriculturalFlora	AquaculturistsFlora Community	1	3	0	0
Agricultural	Aquaculturists	Flora	Flora in General	AgriculturalFlora	AquaculturistsFlora in General	2	2	0	0
Agricultural	Aquaculturists	Flora	Keystone Flora	AgriculturalFlora	AquaculturistsKeystone Flora	0	0	0	0
Agricultural	Aquaculturists	Flora	Pest/Invasive Flora	AgriculturalFlora	AquaculturistsPest/Invasive Flora	0	2	0	0
Agricultural	Aquaculturists	Flora	Rare Flora	AgriculturalFlora	AquaculturistsRare Flora	0	0	0	0
Agricultural	Aquaculturists	Fungi	Pest/Invasive Fungi	AgriculturalFungi	AquaculturistsPest/Invasive Fungi	0	0	0	0
Agricultural	Aquaculturists	Other Natural Components	Fiber Material Quality	AgriculturalOther Natural Components	AquaculturistsFiber Material Quality	0	0	0	0
Agricultural	Aquaculturists	Other Natural Components	Fiber Material Quantity	AgriculturalOther Natural Components	AquaculturistsFiber Material Quantity	0	0	0	0
Agricultural	Aquaculturists	Other Natural Components	Fuel Quantity	AgriculturalOther Natural Components	AquaculturistsFuel Quantity	0	0	0	0
Agricultural	Aquaculturists	Other Natural Components	Mineral/Chemical Quality	AgriculturalOther Natural Components	AquaculturistsMineral/Chemical Quality	0	0	0	0
Agricultural	Aquaculturists	Other Natural Components	Mineral/Chemical Quantity	AgriculturalOther Natural Components	AquaculturistsMineral/Chemical Quantity	0	0	0	0
Agricultural	Aquaculturists	Other Natural Components	Natural Materials (Sand/Rock) in General	AgriculturalOther Natural Components	AquaculturistsNatural Materials (Sand/Rock) in General	0	0	0	0
Agricultural	Aquaculturists	Other Natural Components	Ornamental Natural Materials (Shells/Bone)	AgriculturalOther Natural Components	AquaculturistsOrnamental Natural Materials (Shells/Bone)	0	1	0	0
Agricultural	Aquaculturists	Regulating or Buffering	Air Quality & Atmospheric Regulation	AgriculturalRegulating or Buffering	AquaculturistsAir Quality & Atmospheric Regulation	0	0	0	0
Agricultural	Aquaculturists	Regulating or Buffering	Climate & Carbon Regulation	AgriculturalRegulating or Buffering	AquaculturistsClimate & Carbon Regulation	0	0	0	0
Agricultural	Aquaculturists	Regulating or Buffering	Regulating Services in General	AgriculturalRegulating or Buffering	AquaculturistsRegulating Services in General	0	0	0	0
Agricultural	Aquaculturists	Regulating or Buffering	Soil & Sediment Regulation	AgriculturalRegulating or Buffering	AquaculturistsSoil & Sediment Regulation	0	0	0	0
Agricultural	Aquaculturists	Regulating or Buffering	Water Quality Regulation (Nutrients & Retention)	AgriculturalRegulating or Buffering	AquaculturistsWater Quality Regulation (Nutrients & Retention)	2	2	0	0
Agricultural	Aquaculturists	Soil	Soil in General	AgriculturalSoil	AquaculturistsSoil in General	0	0	0	0
Agricultural	Aquaculturists	Soil	Soil Quality	AgriculturalSoil	AquaculturistsSoil Quality	0	1	0	0
Agricultural	Aquaculturists	Soil	Soil Quantity	AgriculturalSoil	AquaculturistsSoil Quantity	0	0	0	0
Agricultural	Aquaculturists	Soil	Substrate Quality	AgriculturalSoil	AquaculturistsSubstrate Quality	0	0	0	0
Agricultural	Aquaculturists	Soil	Substrate Quantity	AgriculturalSoil	AquaculturistsSubstrate Quantity	0	0	0	0
Agricultural	Aquaculturists	Water	Water in General	AgriculturalWater	AquaculturistsWater in General	2	1	3	0
Agricultural	Aquaculturists	Water	Water Movement/Navigability	AgriculturalWater	AquaculturistsWater Movement/Navigability	1	2	1	0
Agricultural	Aquaculturists	Water	Water Quality	AgriculturalWater	AquaculturistsWater Quality	2	1	1	0
Agricultural	Aquaculturists	Water	Water Quantity	AgriculturalWater	AquaculturistsWater Quantity	2	2	1	0
Agricultural	Farmers	Atmosphere	Air Quality	AgriculturalAtmosphere	FarmersAir Quality	0	0	1	0
Agricultural	Farmers	Atmosphere	Atmosphere/Weather in General	AgriculturalAtmosphere	FarmersAtmosphere/Weather in General	0	0	0	0
Agricultural	Farmers	Atmosphere	Precipitation	AgriculturalAtmosphere	FarmersPrecipitation	0	3	0	0
Agricultural	Farmers	Atmosphere	Sunlight	AgriculturalAtmosphere	FarmersSunlight	0	0	0	0
Agricultural	Farmers	Atmosphere	Temperature	AgriculturalAtmosphere	FarmersTemperature	0	0	0	0
Agricultural	Farmers	Atmosphere	Wind Strength & Speed	AgriculturalAtmosphere	FarmersWind Strength & Speed	0	0	0	0
Agricultural	Farmers	Composite	Aesthetic Open Space	AgriculturalComposite	FarmersAesthetic Open Space	1	7	3	0
Agricultural	Farmers	Composite	Aesthetic Sounds & Scents	AgriculturalComposite	FarmersAesthetic Sounds & Scents	0	1	0	0
Agricultural	Farmers	Composite	Aesthetic Viewscapes	AgriculturalComposite	FarmersAesthetic Viewscapes	0	9	0	1
Agricultural	Farmers	Composite	Multiple Ecosystem Components in General	AgriculturalComposite	FarmersMultiple Ecosystem Components in General	1	14	5	0
Agricultural	Farmers	Composite	Naturalness	AgriculturalComposite	FarmersNaturalness	7	26	10	5
Agricultural	Farmers	Composite	Open Land for Development	AgriculturalComposite	FarmersOpen Land for Development	6	31	7	5
Agricultural	Farmers	Extreme Events	Risk of Earthquakes and Landslides	AgriculturalExtreme Events	FarmersRisk of Earthquakes and Landslides	0	0	0	0
Agricultural	Farmers	Extreme Events	Risk of Extreme Events in General	AgriculturalExtreme Events	FarmersRisk of Extreme Events in General	0	0	0	0
Agricultural	Farmers	Extreme Events	Risk of Extreme Weather Events	AgriculturalExtreme Events	FarmersRisk of Extreme Weather Events	0	2	2	0
Agricultural	Farmers	Extreme Events	Risk of Fire	AgriculturalExtreme Events	FarmersRisk of Fire	0	0	0	0
Agricultural	Farmers	Extreme Events	Risk of Flooding	AgriculturalExtreme Events	FarmersRisk of Flooding	2	6	2	1
Agricultural	Farmers	Fauna	Bait Fauna	AgriculturalFauna	FarmersBait Fauna	0	0	0	0
Agricultural	Farmers	Fauna	Charismatic Fauna	AgriculturalFauna	FarmersCharismatic Fauna	0	12	0	2
Agricultural	Farmers	Fauna	Commercially Important Fauna	AgriculturalFauna	FarmersCommercially Important Fauna	0	10	1	0
Agricultural	Farmers	Fauna	Edible Fauna	AgriculturalFauna	FarmersEdible Fauna	0	12	0	0
Agricultural	Farmers	Fauna	Fauna Community	AgriculturalFauna	FarmersFauna Community	1	8	0	0
Agricultural	Farmers	Fauna	Fauna for Fur/Hide/Trophy	AgriculturalFauna	FarmersFauna for Fur/Hide/Trophy	0	1	0	0
Agricultural	Farmers	Fauna	Fauna in General	AgriculturalFauna	FarmersFauna in General	3	28	4	2
Agricultural	Farmers	Fauna	Keystone Fauna	AgriculturalFauna	FarmersKeystone Fauna	0	0	0	0
Agricultural	Farmers	Fauna	Medicinal Fauna	AgriculturalFauna	FarmersMedicinal Fauna	0	0	0	0
Agricultural	Farmers	Fauna	Pest/Invasive Fauna	AgriculturalFauna	FarmersPest/Invasive Fauna	0	3	0	0
Agricultural	Farmers	Fauna	Pollinating Fauna	AgriculturalFauna	FarmersPollinating Fauna	1	2	0	0
Agricultural	Farmers	Fauna	Rare Fauna	AgriculturalFauna	FarmersRare Fauna	0	5	0	1
Agricultural	Farmers	Fauna	Spiritually/Culturally Important Fauna	AgriculturalFauna	FarmersSpiritually/Culturally Important Fauna	0	2	0	0
Agricultural	Farmers	Flora	Charismatic Flora	AgriculturalFlora	FarmersCharismatic Flora	2	14	0	0
Agricultural	Farmers	Flora	Commercially Important Flora	AgriculturalFlora	FarmersCommercially Important Flora	3	9	1	0
Agricultural	Farmers	Flora	Culturally Important Flora	AgriculturalFlora	FarmersCulturally Important Flora	0	3	0	0
Agricultural	Farmers	Flora	Edible Flora	AgriculturalFlora	FarmersEdible Flora	0	7	1	1
Agricultural	Farmers	Flora	Flora Community	AgriculturalFlora	FarmersFlora Community	0	7	0	1
Agricultural	Farmers	Flora	Flora in General	AgriculturalFlora	FarmersFlora in General	1	13	4	2
Agricultural	Farmers	Flora	Keystone Flora	AgriculturalFlora	FarmersKeystone Flora	0	0	0	0
Agricultural	Farmers	Flora	Pest/Invasive Flora	AgriculturalFlora	FarmersPest/Invasive Flora	0	4	1	0
Agricultural	Farmers	Flora	Rare Flora	AgriculturalFlora	FarmersRare Flora	0	2	0	0
Agricultural	Farmers	Fungi	Pest/Invasive Fungi	AgriculturalFungi	FarmersPest/Invasive Fungi	0	0	0	0
Agricultural	Farmers	Other Natural Components	Fiber Material Quality	AgriculturalOther Natural Components	FarmersFiber Material Quality	0	0	0	0
Agricultural	Farmers	Other Natural Components	Fiber Material Quantity	AgriculturalOther Natural Components	FarmersFiber Material Quantity	1	6	1	2
Agricultural	Farmers	Other Natural Components	Fuel Quantity	AgriculturalOther Natural Components	FarmersFuel Quantity	0	1	0	0
Agricultural	Farmers	Other Natural Components	Mineral/Chemical Quality	AgriculturalOther Natural Components	FarmersMineral/Chemical Quality	0	1	0	0
Agricultural	Farmers	Other Natural Components	Mineral/Chemical Quantity	AgriculturalOther Natural Components	FarmersMineral/Chemical Quantity	0	1	0	0
Agricultural	Farmers	Other Natural Components	Natural Materials (Sand/Rock) in General	AgriculturalOther Natural Components	FarmersNatural Materials (Sand/Rock) in General	1	0	0	0
Agricultural	Farmers	Other Natural Components	Ornamental Natural Materials (Shells/Bone)	AgriculturalOther Natural Components	FarmersOrnamental Natural Materials (Shells/Bone)	0	1	0	1
Agricultural	Farmers	Regulating or Buffering	Air Quality & Atmospheric Regulation	AgriculturalRegulating or Buffering	FarmersAir Quality & Atmospheric Regulation	0	0	1	0
Agricultural	Farmers	Regulating or Buffering	Climate & Carbon Regulation	AgriculturalRegulating or Buffering	FarmersClimate & Carbon Regulation	0	0	1	0
Agricultural	Farmers	Regulating or Buffering	Regulating Services in General	AgriculturalRegulating or Buffering	FarmersRegulating Services in General	6	15	4	3
Agricultural	Farmers	Regulating or Buffering	Soil & Sediment Regulation	AgriculturalRegulating or Buffering	FarmersSoil & Sediment Regulation	2	4	1	0
Agricultural	Farmers	Regulating or Buffering	Water Quality Regulation (Nutrients & Retention)	AgriculturalRegulating or Buffering	FarmersWater Quality Regulation (Nutrients & Retention)	2	11	8	3
Agricultural	Farmers	Soil	Soil in General	AgriculturalSoil	FarmersSoil in General	0	5	0	0
Agricultural	Farmers	Soil	Soil Quality	AgriculturalSoil	FarmersSoil Quality	1	7	4	1
Agricultural	Farmers	Soil	Soil Quantity	AgriculturalSoil	FarmersSoil Quantity	1	5	2	0
Agricultural	Farmers	Soil	Substrate Quality	AgriculturalSoil	FarmersSubstrate Quality	0	0	0	0
Agricultural	Farmers	Soil	Substrate Quantity	AgriculturalSoil	FarmersSubstrate Quantity	0	3	0	0
Agricultural	Farmers	Water	Water in General	AgriculturalWater	FarmersWater in General	4	6	2	1
Agricultural	Farmers	Water	Water Movement/Navigability	AgriculturalWater	FarmersWater Movement/Navigability	2	16	2	2
Agricultural	Farmers	Water	Water Quality	AgriculturalWater	FarmersWater Quality	2	9	5	1
Agricultural	Farmers	Water	Water Quantity	AgriculturalWater	FarmersWater Quantity	2	10	4	2
Agricultural	Foresters	Atmosphere	Air Quality	AgriculturalAtmosphere	ForestersAir Quality	0	0	0	0
Agricultural	Foresters	Atmosphere	Atmosphere/Weather in General	AgriculturalAtmosphere	ForestersAtmosphere/Weather in General	0	0	0	0
Agricultural	Foresters	Atmosphere	Precipitation	AgriculturalAtmosphere	ForestersPrecipitation	0	0	0	0
Agricultural	Foresters	Atmosphere	Sunlight	AgriculturalAtmosphere	ForestersSunlight	0	0	0	0
Agricultural	Foresters	Atmosphere	Temperature	AgriculturalAtmosphere	ForestersTemperature	0	0	0	0
Agricultural	Foresters	Atmosphere	Wind Strength & Speed	AgriculturalAtmosphere	ForestersWind Strength & Speed	0	0	0	0
Agricultural	Foresters	Composite	Aesthetic Open Space	AgriculturalComposite	ForestersAesthetic Open Space	0	1	1	0
Agricultural	Foresters	Composite	Aesthetic Sounds & Scents	AgriculturalComposite	ForestersAesthetic Sounds & Scents	0	0	0	0
Agricultural	Foresters	Composite	Aesthetic Viewscapes	AgriculturalComposite	ForestersAesthetic Viewscapes	0	3	0	1
Agricultural	Foresters	Composite	Multiple Ecosystem Components in General	AgriculturalComposite	ForestersMultiple Ecosystem Components in General	0	2	1	0
Agricultural	Foresters	Composite	Naturalness	AgriculturalComposite	ForestersNaturalness	4	18	6	3
Agricultural	Foresters	Composite	Open Land for Development	AgriculturalComposite	ForestersOpen Land for Development	4	11	3	2
Agricultural	Foresters	Extreme Events	Risk of Earthquakes and Landslides	AgriculturalExtreme Events	ForestersRisk of Earthquakes and Landslides	0	0	0	0
Agricultural	Foresters	Extreme Events	Risk of Extreme Events in General	AgriculturalExtreme Events	ForestersRisk of Extreme Events in General	0	0	0	0
Agricultural	Foresters	Extreme Events	Risk of Extreme Weather Events	AgriculturalExtreme Events	ForestersRisk of Extreme Weather Events	0	0	0	0
Agricultural	Foresters	Extreme Events	Risk of Fire	AgriculturalExtreme Events	ForestersRisk of Fire	0	2	0	0
Agricultural	Foresters	Extreme Events	Risk of Flooding	AgriculturalExtreme Events	ForestersRisk of Flooding	1	1	0	0
Agricultural	Foresters	Fauna	Bait Fauna	AgriculturalFauna	ForestersBait Fauna	0	1	0	0
Agricultural	Foresters	Fauna	Charismatic Fauna	AgriculturalFauna	ForestersCharismatic Fauna	1	1	0	0
Agricultural	Foresters	Fauna	Commercially Important Fauna	AgriculturalFauna	ForestersCommercially Important Fauna	2	2	1	0
Agricultural	Foresters	Fauna	Edible Fauna	AgriculturalFauna	ForestersEdible Fauna	0	6	1	1
Agricultural	Foresters	Fauna	Fauna Community	AgriculturalFauna	ForestersFauna Community	1	4	0	0
Agricultural	Foresters	Fauna	Fauna for Fur/Hide/Trophy	AgriculturalFauna	ForestersFauna for Fur/Hide/Trophy	0	0	0	0
Agricultural	Foresters	Fauna	Fauna in General	AgriculturalFauna	ForestersFauna in General	3	13	0	0
Agricultural	Foresters	Fauna	Keystone Fauna	AgriculturalFauna	ForestersKeystone Fauna	0	0	0	0
Agricultural	Foresters	Fauna	Medicinal Fauna	AgriculturalFauna	ForestersMedicinal Fauna	0	0	0	0
Agricultural	Foresters	Fauna	Pest/Invasive Fauna	AgriculturalFauna	ForestersPest/Invasive Fauna	0	1	0	0
Agricultural	Foresters	Fauna	Pollinating Fauna	AgriculturalFauna	ForestersPollinating Fauna	0	1	0	0
Agricultural	Foresters	Fauna	Rare Fauna	AgriculturalFauna	ForestersRare Fauna	0	1	0	0
Agricultural	Foresters	Fauna	Spiritually/Culturally Important Fauna	AgriculturalFauna	ForestersSpiritually/Culturally Important Fauna	0	2	0	0
Agricultural	Foresters	Flora	Charismatic Flora	AgriculturalFlora	ForestersCharismatic Flora	1	5	0	0
Agricultural	Foresters	Flora	Commercially Important Flora	AgriculturalFlora	ForestersCommercially Important Flora	1	4	1	0
Agricultural	Foresters	Flora	Culturally Important Flora	AgriculturalFlora	ForestersCulturally Important Flora	0	1	0	0
Agricultural	Foresters	Flora	Edible Flora	AgriculturalFlora	ForestersEdible Flora	0	0	0	0
Agricultural	Foresters	Flora	Flora Community	AgriculturalFlora	ForestersFlora Community	1	3	0	0
Agricultural	Foresters	Flora	Flora in General	AgriculturalFlora	ForestersFlora in General	3	8	0	1
Agricultural	Foresters	Flora	Keystone Flora	AgriculturalFlora	ForestersKeystone Flora	0	0	0	0
Agricultural	Foresters	Flora	Pest/Invasive Flora	AgriculturalFlora	ForestersPest/Invasive Flora	0	2	0	0
Agricultural	Foresters	Flora	Rare Flora	AgriculturalFlora	ForestersRare Flora	0	3	0	0
Agricultural	Foresters	Fungi	Pest/Invasive Fungi	AgriculturalFungi	ForestersPest/Invasive Fungi	0	0	0	0
Agricultural	Foresters	Other Natural Components	Fiber Material Quality	AgriculturalOther Natural Components	ForestersFiber Material Quality	0	0	0	0
Agricultural	Foresters	Other Natural Components	Fiber Material Quantity	AgriculturalOther Natural Components	ForestersFiber Material Quantity	2	4	0	0
Agricultural	Foresters	Other Natural Components	Fuel Quantity	AgriculturalOther Natural Components	ForestersFuel Quantity	0	0	0	0
Agricultural	Foresters	Other Natural Components	Mineral/Chemical Quality	AgriculturalOther Natural Components	ForestersMineral/Chemical Quality	0	0	0	0
Agricultural	Foresters	Other Natural Components	Mineral/Chemical Quantity	AgriculturalOther Natural Components	ForestersMineral/Chemical Quantity	0	0	0	0
Agricultural	Foresters	Other Natural Components	Natural Materials (Sand/Rock) in General	AgriculturalOther Natural Components	ForestersNatural Materials (Sand/Rock) in General	0	0	0	0
Agricultural	Foresters	Other Natural Components	Ornamental Natural Materials (Shells/Bone)	AgriculturalOther Natural Components	ForestersOrnamental Natural Materials (Shells/Bone)	0	0	0	1
Agricultural	Foresters	Regulating or Buffering	Air Quality & Atmospheric Regulation	AgriculturalRegulating or Buffering	ForestersAir Quality & Atmospheric Regulation	0	1	0	0
Agricultural	Foresters	Regulating or Buffering	Climate & Carbon Regulation	AgriculturalRegulating or Buffering	ForestersClimate & Carbon Regulation	0	0	0	0
Agricultural	Foresters	Regulating or Buffering	Regulating Services in General	AgriculturalRegulating or Buffering	ForestersRegulating Services in General	3	9	1	1
Agricultural	Foresters	Regulating or Buffering	Soil & Sediment Regulation	AgriculturalRegulating or Buffering	ForestersSoil & Sediment Regulation	0	1	0	0
Agricultural	Foresters	Regulating or Buffering	Water Quality Regulation (Nutrients & Retention)	AgriculturalRegulating or Buffering	ForestersWater Quality Regulation (Nutrients & Retention)	1	2	2	2
Agricultural	Foresters	Soil	Soil in General	AgriculturalSoil	ForestersSoil in General	0	0	0	0
Agricultural	Foresters	Soil	Soil Quality	AgriculturalSoil	ForestersSoil Quality	0	0	1	0
Agricultural	Foresters	Soil	Soil Quantity	AgriculturalSoil	ForestersSoil Quantity	1	0	1	0
Agricultural	Foresters	Soil	Substrate Quality	AgriculturalSoil	ForestersSubstrate Quality	0	0	0	0
Agricultural	Foresters	Soil	Substrate Quantity	AgriculturalSoil	ForestersSubstrate Quantity	0	2	0	0
Agricultural	Foresters	Water	Water in General	AgriculturalWater	ForestersWater in General	2	1	0	1
Agricultural	Foresters	Water	Water Movement/Navigability	AgriculturalWater	ForestersWater Movement/Navigability	0	3	1	1
Agricultural	Foresters	Water	Water Quality	AgriculturalWater	ForestersWater Quality	1	2	0	0
Agricultural	Foresters	Water	Water Quantity	AgriculturalWater	ForestersWater Quantity	2	1	1	2
Agricultural	Livestock Grazers	Atmosphere	Air Quality	AgriculturalAtmosphere	Livestock GrazersAir Quality	0	1	0	0
Agricultural	Livestock Grazers	Atmosphere	Atmosphere/Weather in General	AgriculturalAtmosphere	Livestock GrazersAtmosphere/Weather in General	0	2	0	0
Agricultural	Livestock Grazers	Atmosphere	Precipitation	AgriculturalAtmosphere	Livestock GrazersPrecipitation	0	1	0	0
Agricultural	Livestock Grazers	Atmosphere	Sunlight	AgriculturalAtmosphere	Livestock GrazersSunlight	0	0	0	0
Agricultural	Livestock Grazers	Atmosphere	Temperature	AgriculturalAtmosphere	Livestock GrazersTemperature	0	0	0	0
Agricultural	Livestock Grazers	Atmosphere	Wind Strength & Speed	AgriculturalAtmosphere	Livestock GrazersWind Strength & Speed	0	0	0	0
Agricultural	Livestock Grazers	Composite	Aesthetic Open Space	AgriculturalComposite	Livestock GrazersAesthetic Open Space	0	2	0	0
Agricultural	Livestock Grazers	Composite	Aesthetic Sounds & Scents	AgriculturalComposite	Livestock GrazersAesthetic Sounds & Scents	0	0	0	0
Agricultural	Livestock Grazers	Composite	Aesthetic Viewscapes	AgriculturalComposite	Livestock GrazersAesthetic Viewscapes	0	1	0	0
Agricultural	Livestock Grazers	Composite	Multiple Ecosystem Components in General	AgriculturalComposite	Livestock GrazersMultiple Ecosystem Components in General	0	5	0	0
Agricultural	Livestock Grazers	Composite	Naturalness	AgriculturalComposite	Livestock GrazersNaturalness	2	17	1	3
Agricultural	Livestock Grazers	Composite	Open Land for Development	AgriculturalComposite	Livestock GrazersOpen Land for Development	5	11	1	1
Agricultural	Livestock Grazers	Extreme Events	Risk of Earthquakes and Landslides	AgriculturalExtreme Events	Livestock GrazersRisk of Earthquakes and Landslides	0	0	0	0
Agricultural	Livestock Grazers	Extreme Events	Risk of Extreme Events in General	AgriculturalExtreme Events	Livestock GrazersRisk of Extreme Events in General	0	0	0	0
Agricultural	Livestock Grazers	Extreme Events	Risk of Extreme Weather Events	AgriculturalExtreme Events	Livestock GrazersRisk of Extreme Weather Events	0	0	0	0
Agricultural	Livestock Grazers	Extreme Events	Risk of Fire	AgriculturalExtreme Events	Livestock GrazersRisk of Fire	0	1	0	0
Agricultural	Livestock Grazers	Extreme Events	Risk of Flooding	AgriculturalExtreme Events	Livestock GrazersRisk of Flooding	0	5	0	0
Agricultural	Livestock Grazers	Fauna	Bait Fauna	AgriculturalFauna	Livestock GrazersBait Fauna	0	1	0	0
Agricultural	Livestock Grazers	Fauna	Charismatic Fauna	AgriculturalFauna	Livestock GrazersCharismatic Fauna	0	10	0	2
Agricultural	Livestock Grazers	Fauna	Commercially Important Fauna	AgriculturalFauna	Livestock GrazersCommercially Important Fauna	0	1	0	0
Agricultural	Livestock Grazers	Fauna	Edible Fauna	AgriculturalFauna	Livestock GrazersEdible Fauna	0	6	0	1
Agricultural	Livestock Grazers	Fauna	Fauna Community	AgriculturalFauna	Livestock GrazersFauna Community	0	3	0	1
Agricultural	Livestock Grazers	Fauna	Fauna for Fur/Hide/Trophy	AgriculturalFauna	Livestock GrazersFauna for Fur/Hide/Trophy	0	0	0	0
Agricultural	Livestock Grazers	Fauna	Fauna in General	AgriculturalFauna	Livestock GrazersFauna in General	3	15	0	2
Agricultural	Livestock Grazers	Fauna	Keystone Fauna	AgriculturalFauna	Livestock GrazersKeystone Fauna	0	0	0	0
Agricultural	Livestock Grazers	Fauna	Medicinal Fauna	AgriculturalFauna	Livestock GrazersMedicinal Fauna	0	0	0	0
Agricultural	Livestock Grazers	Fauna	Pest/Invasive Fauna	AgriculturalFauna	Livestock GrazersPest/Invasive Fauna	0	3	0	0
Agricultural	Livestock Grazers	Fauna	Pollinating Fauna	AgriculturalFauna	Livestock GrazersPollinating Fauna	0	0	0	0
Agricultural	Livestock Grazers	Fauna	Rare Fauna	AgriculturalFauna	Livestock GrazersRare Fauna	0	2	0	0
Agricultural	Livestock Grazers	Fauna	Spiritually/Culturally Important Fauna	AgriculturalFauna	Livestock GrazersSpiritually/Culturally Important Fauna	0	0	0	0
Agricultural	Livestock Grazers	Flora	Charismatic Flora	AgriculturalFlora	Livestock GrazersCharismatic Flora	0	7	0	2
Agricultural	Livestock Grazers	Flora	Commercially Important Flora	AgriculturalFlora	Livestock GrazersCommercially Important Flora	1	1	0	0
Agricultural	Livestock Grazers	Flora	Culturally Important Flora	AgriculturalFlora	Livestock GrazersCulturally Important Flora	0	1	0	0
Agricultural	Livestock Grazers	Flora	Edible Flora	AgriculturalFlora	Livestock GrazersEdible Flora	0	6	0	0
Agricultural	Livestock Grazers	Flora	Flora Community	AgriculturalFlora	Livestock GrazersFlora Community	0	5	0	2
Agricultural	Livestock Grazers	Flora	Flora in General	AgriculturalFlora	Livestock GrazersFlora in General	0	12	0	1
Agricultural	Livestock Grazers	Flora	Keystone Flora	AgriculturalFlora	Livestock GrazersKeystone Flora	0	0	0	0
Agricultural	Livestock Grazers	Flora	Pest/Invasive Flora	AgriculturalFlora	Livestock GrazersPest/Invasive Flora	0	6	1	1
Agricultural	Livestock Grazers	Flora	Rare Flora	AgriculturalFlora	Livestock GrazersRare Flora	0	1	0	0
Agricultural	Livestock Grazers	Fungi	Pest/Invasive Fungi	AgriculturalFungi	Livestock GrazersPest/Invasive Fungi	0	0	0	0
Agricultural	Livestock Grazers	Other Natural Components	Fiber Material Quality	AgriculturalOther Natural Components	Livestock GrazersFiber Material Quality	0	0	0	0
Agricultural	Livestock Grazers	Other Natural Components	Fiber Material Quantity	AgriculturalOther Natural Components	Livestock GrazersFiber Material Quantity	0	4	0	1
Agricultural	Livestock Grazers	Other Natural Components	Fuel Quantity	AgriculturalOther Natural Components	Livestock GrazersFuel Quantity	0	0	0	0
Agricultural	Livestock Grazers	Other Natural Components	Mineral/Chemical Quality	AgriculturalOther Natural Components	Livestock GrazersMineral/Chemical Quality	0	0	0	0
Agricultural	Livestock Grazers	Other Natural Components	Mineral/Chemical Quantity	AgriculturalOther Natural Components	Livestock GrazersMineral/Chemical Quantity	1	2	0	0
Agricultural	Livestock Grazers	Other Natural Components	Natural Materials (Sand/Rock) in General	AgriculturalOther Natural Components	Livestock GrazersNatural Materials (Sand/Rock) in General	0	0	0	0
Agricultural	Livestock Grazers	Other Natural Components	Ornamental Natural Materials (Shells/Bone)	AgriculturalOther Natural Components	Livestock GrazersOrnamental Natural Materials (Shells/Bone)	0	3	0	0
Agricultural	Livestock Grazers	Regulating or Buffering	Air Quality & Atmospheric Regulation	AgriculturalRegulating or Buffering	Livestock GrazersAir Quality & Atmospheric Regulation	0	2	0	0
Agricultural	Livestock Grazers	Regulating or Buffering	Climate & Carbon Regulation	AgriculturalRegulating or Buffering	Livestock GrazersClimate & Carbon Regulation	0	1	0	0
Agricultural	Livestock Grazers	Regulating or Buffering	Regulating Services in General	AgriculturalRegulating or Buffering	Livestock GrazersRegulating Services in General	0	6	1	1
Agricultural	Livestock Grazers	Regulating or Buffering	Soil & Sediment Regulation	AgriculturalRegulating or Buffering	Livestock GrazersSoil & Sediment Regulation	0	2	2	0
Agricultural	Livestock Grazers	Regulating or Buffering	Water Quality Regulation (Nutrients & Retention)	AgriculturalRegulating or Buffering	Livestock GrazersWater Quality Regulation (Nutrients & Retention)	0	6	3	1
Agricultural	Livestock Grazers	Soil	Soil in General	AgriculturalSoil	Livestock GrazersSoil in General	0	1	0	0
Agricultural	Livestock Grazers	Soil	Soil Quality	AgriculturalSoil	Livestock GrazersSoil Quality	0	4	0	0
Agricultural	Livestock Grazers	Soil	Soil Quantity	AgriculturalSoil	Livestock GrazersSoil Quantity	0	6	1	1
Agricultural	Livestock Grazers	Soil	Substrate Quality	AgriculturalSoil	Livestock GrazersSubstrate Quality	0	0	0	0
Agricultural	Livestock Grazers	Soil	Substrate Quantity	AgriculturalSoil	Livestock GrazersSubstrate Quantity	0	1	0	0
Agricultural	Livestock Grazers	Water	Water in General	AgriculturalWater	Livestock GrazersWater in General	2	2	1	0
Agricultural	Livestock Grazers	Water	Water Movement/Navigability	AgriculturalWater	Livestock GrazersWater Movement/Navigability	3	11	0	2
Agricultural	Livestock Grazers	Water	Water Quality	AgriculturalWater	Livestock GrazersWater Quality	2	3	0	0
Agricultural	Livestock Grazers	Water	Water Quantity	AgriculturalWater	Livestock GrazersWater Quantity	1	9	3	0
Commercial_Industrial	Commercial & Industrial in General	Atmosphere	Air Quality	Commercial_IndustrialAtmosphere	Commercial & Industrial in GeneralAir Quality	0	1	0	0
Commercial_Industrial	Commercial & Industrial in General	Atmosphere	Atmosphere/Weather in General	Commercial_IndustrialAtmosphere	Commercial & Industrial in GeneralAtmosphere/Weather in General	0	0	0	0
Commercial_Industrial	Commercial & Industrial in General	Atmosphere	Precipitation	Commercial_IndustrialAtmosphere	Commercial & Industrial in GeneralPrecipitation	1	0	0	0
Commercial_Industrial	Commercial & Industrial in General	Atmosphere	Sunlight	Commercial_IndustrialAtmosphere	Commercial & Industrial in GeneralSunlight	0	0	0	0
Commercial_Industrial	Commercial & Industrial in General	Atmosphere	Temperature	Commercial_IndustrialAtmosphere	Commercial & Industrial in GeneralTemperature	0	0	0	0
Commercial_Industrial	Commercial & Industrial in General	Atmosphere	Wind Strength & Speed	Commercial_IndustrialAtmosphere	Commercial & Industrial in GeneralWind Strength & Speed	0	0	0	0
Commercial_Industrial	Commercial & Industrial in General	Composite	Aesthetic Open Space	Commercial_IndustrialComposite	Commercial & Industrial in GeneralAesthetic Open Space	0	0	0	0
Commercial_Industrial	Commercial & Industrial in General	Composite	Aesthetic Sounds & Scents	Commercial_IndustrialComposite	Commercial & Industrial in GeneralAesthetic Sounds & Scents	1	0	0	0
Commercial_Industrial	Commercial & Industrial in General	Composite	Aesthetic Viewscapes	Commercial_IndustrialComposite	Commercial & Industrial in GeneralAesthetic Viewscapes	0	2	1	0
Commercial_Industrial	Commercial & Industrial in General	Composite	Multiple Ecosystem Components in General	Commercial_IndustrialComposite	Commercial & Industrial in GeneralMultiple Ecosystem Components in General	3	8	6	4
Commercial_Industrial	Commercial & Industrial in General	Composite	Naturalness	Commercial_IndustrialComposite	Commercial & Industrial in GeneralNaturalness	6	21	11	2
Commercial_Industrial	Commercial & Industrial in General	Composite	Open Land for Development	Commercial_IndustrialComposite	Commercial & Industrial in GeneralOpen Land for Development	3	7	2	1
Commercial_Industrial	Commercial & Industrial in General	Extreme Events	Risk of Earthquakes and Landslides	Commercial_IndustrialExtreme Events	Commercial & Industrial in GeneralRisk of Earthquakes and Landslides	0	0	0	0
Commercial_Industrial	Commercial & Industrial in General	Extreme Events	Risk of Extreme Events in General	Commercial_IndustrialExtreme Events	Commercial & Industrial in GeneralRisk of Extreme Events in General	0	0	0	0
Commercial_Industrial	Commercial & Industrial in General	Extreme Events	Risk of Extreme Weather Events	Commercial_IndustrialExtreme Events	Commercial & Industrial in GeneralRisk of Extreme Weather Events	0	2	0	1
Commercial_Industrial	Commercial & Industrial in General	Extreme Events	Risk of Fire	Commercial_IndustrialExtreme Events	Commercial & Industrial in GeneralRisk of Fire	0	0	0	0
Commercial_Industrial	Commercial & Industrial in General	Extreme Events	Risk of Flooding	Commercial_IndustrialExtreme Events	Commercial & Industrial in GeneralRisk of Flooding	3	4	7	1
Commercial_Industrial	Commercial & Industrial in General	Fauna	Bait Fauna	Commercial_IndustrialFauna	Commercial & Industrial in GeneralBait Fauna	0	0	0	0
Commercial_Industrial	Commercial & Industrial in General	Fauna	Charismatic Fauna	Commercial_IndustrialFauna	Commercial & Industrial in GeneralCharismatic Fauna	1	2	1	0
Commercial_Industrial	Commercial & Industrial in General	Fauna	Commercially Important Fauna	Commercial_IndustrialFauna	Commercial & Industrial in GeneralCommercially Important Fauna	2	2	5	1
Commercial_Industrial	Commercial & Industrial in General	Fauna	Edible Fauna	Commercial_IndustrialFauna	Commercial & Industrial in GeneralEdible Fauna	2	2	0	0
Commercial_Industrial	Commercial & Industrial in General	Fauna	Fauna Community	Commercial_IndustrialFauna	Commercial & Industrial in GeneralFauna Community	2	3	2	0
Commercial_Industrial	Commercial & Industrial in General	Fauna	Fauna for Fur/Hide/Trophy	Commercial_IndustrialFauna	Commercial & Industrial in GeneralFauna for Fur/Hide/Trophy	1	0	0	0
Commercial_Industrial	Commercial & Industrial in General	Fauna	Fauna in General	Commercial_IndustrialFauna	Commercial & Industrial in GeneralFauna in General	1	5	1	1
[truncated: 2,233 more rows]

## Sheet: EEPxBen_Tidal Wetlands
Beneficiary Class	Beneficiary Subclass	FEGS Class	FEGS Subclass	FEGS_Beneficiary Class	FEGS_Beneficiary Subclass	Emergent wetlands	Forested wetlands	Scrub-shrub wetlands	Tidal wetlands
[truncated: 2,623 more rows]

[truncated: 1 more sheets: Pages]
