# Supplementary material for: Identifying priority ecosystem services in tidal wetland restoration
Source: Front Ecol Evol. Author manuscript; Available in PMC 2025 Jul 7. (PMC11457110; doi:10.3389/fevo.2024.1260447)
Supplement: Supplement1 [file NIHMS2010490-supplement-Supplement1.zip › Table 1_Identifying priority ecosystem services in tidal wetland restoration.xlsx]

## Sheet: Sheet1
Research question	Result	Statistical test	P-value	Data
Did the length of documents differ among regions?	The documents did not differ in length among regions.	Generalized Linear Mixed Model, Proc GENMOD in SAS/STAT® Versions 9.4	<0.05	ANOVA Data; Sheet: Pages
Did the length of documents differ among organizations?	The documents did differ in length among organizations.	Generalized Linear Mixed Model, Proc GENMOD in SAS/STAT® Versions 9.4	<0.05	ANOVA Data; Sheet: Pages
Do EEPs differ among region?	Mid-Atlantic EEPs were different than those for the Pacific Northwest and the Northern Gulf of Mexico.	General Linear Mixed Model, Proc GLIMMIX in SAS/STAT® Versions 9.4	<0.05	ANOVA Data; Sheet: EEP_Regions
Do EEPs differ among organization?	All organization EEPs were different than each of the other management organization categories except for Federal Agencies and Wetland Conservation Organizations.	General Linear Mixed Model, Proc GLIMMIX in SAS/STAT® Versions 9.5	<0.05	ANOVA Data; Sheet: EEP_Organizations
Do EEPs differ among tidal wetland type?	The four tidal wetland class EEPs were different from each other.	General Linear Mixed Model, Proc GLIMMIX in SAS/STAT® Versions 9.6	<0.05	ANOVA Data; Sheet: EEP_Tidal Wetlands
Do beneficiaries differ among region?	The Mid-Atlantic beneficiaries were different than the Northern Gulf of Mexico and Pacific Northwest.	General Linear Mixed Model, Proc GLIMMIX in SAS/STAT® Versions 9.7	<0.05	ANOVA Data; Sheet: Beneficiary_Regions
Do beneficiaries differ among organization?	All organization beneficiaries were different than each of the other management organization categories except for Federal Agencies and Wetland Conservation Organizations.	General Linear Mixed Model, Proc GLIMMIX in SAS/STAT® Versions 9.8	<0.05	ANOVA Data; Sheet: Beneficiary_Organizations
Do beneficiaries differ among tidal wetland type?	The four tidal wetland class beneficiaries were different from each other.	General Linear Mixed Model, Proc GLIMMIX in SAS/STAT® Versions 9.9	<0.05	ANOVA Data; Sheet: Beneficiary_Tidal Wetlands
Does the use of EEPs by beneficiaries differ by region?	The EEP by beneficiary combinations were different among all the regions.	Generalized Linear Mixed Model, Proc GENMOD in SAS/STAT® Versions 9.4	<0.05	ANOVA Data; Sheet: EEPxBen_Regions
Does the use of EEPs by beneficiaries differ by organization?	The EEP by beneficiary combinations were different among all the organizations.	Generalized Linear Mixed Model, Proc GENMOD in SAS/STAT® Versions 9.4	<0.05	ANOVA Data; Sheet: EEPxBen_Organizations
Does the use of EEPs by beneficiaries differ by tidal wetland type?	The EEP by beneficiary combinations were different among all tidal wetland types.	Generalized Linear Mixed Model, Proc GENMOD in SAS/STAT® Versions 9.4	<0.05	ANOVA Data; Sheet: EEPxBen_Tidal Wetlands

## Sheet: Sheet2
Differences in the (A) EEP subclasses, (B) beneficiary subclasses, and C) EEP-beneficiary classes mentioned in documents
associated with different classes of regions, organizations, and tidal wetlands. Underlined classes
were not significantly different (p>0.05) in a posteriori means comparisons tests.
A. For EEP subclasses					B. For beneficiary subclasses					C. For EEP-beneficiary classes
Regions	Mid-Atlantic	N Gulf of Mexico	Pacific NW		Regions	Mid-Atlantic	N Gulf of Mexico	Pacific NW		Regions	Mid-Atlantic	N Gulf of Mexico	Pacific NW
Organizations	Land Stewards	State & Local Agencies	Weland Conservation Orgs	Federal Agencies	Organizations	Land Stewards	State & Local Agencies	Weland Conservation Orgs	Federal Agencies	Organizations	Land Stewards	State & Local Agencies	Weland Conservation Orgs	Federal Agencies
Wetlands	Tidal Wetland	Emergent Wetland	Forested Wetland	Scrub Shrub Wetland	Wetlands	Tidal Wetland	Emergent Wetland	Forested Wetland	Scrub Shrub Wetland	Wetlands	Tidal Wetland	Emergent Wetland	Forested Wetland	Scrub Shrub Wetland
